# Supplementary material for: Effect of sub-bandgap defects on radiative and non-radiative open-circuit voltage losses in perovskite solar cells
Source: Nat Commun. 2024 Feb 10;15:1276. doi: 10.1038/s41467-024-45512-8 (PMC10858920; doi:10.1038/s41467-024-45512-8)
Supplement: Supplementary file 4 — Supplementary Code 1 [file 41467_2024_45512_MOESM4_ESM.zip]

Archive with 7 entries (7 files):
- AM15G.dat
- EL.txt
- EQE.txt
- IV_dark.txt
- IV_light.txt
- many_diode_model.m
- READ ME.txt
