# Supplementary material for: Effect of sub-bandgap defects on radiative and non-radiative open-circuit voltage losses in perovskite solar cells
Source: Nat Commun. 2024 Feb 10;15:1276. doi: 10.1038/s41467-024-45512-8 (PMC10858920; doi:10.1038/s41467-024-45512-8)
Supplement: Supplementary file 4 — Supplementary Code 1 [file 41467_2024_45512_MOESM4_ESM.zip › AM15G.dat]

  3.1000000e-001  1.8447284e+017
  3.1102990e-001  1.9059377e+017
  3.1205980e-001  1.9250159e+017
  3.1308970e-001  1.9561783e+017
  3.1411960e-001  1.8944021e+017
  3.1514950e-001  1.8103615e+017
  3.1617940e-001  1.6930022e+017
  3.1720930e-001  1.7663120e+017
  3.1823920e-001  1.8275202e+017
  3.1926910e-001  1.5973040e+017
  3.2029900e-001  1.6945956e+017
  3.2132890e-001  1.8889248e+017
  3.2235880e-001  2.0325833e+017
  3.2338870e-001  1.8143897e+017
  3.2441860e-001  2.1734996e+017
  3.2544850e-001  1.8516166e+017
  3.2647841e-001  2.1098228e+017
  3.2750831e-001  1.8873394e+017
  3.2853821e-001  1.9780362e+017
  3.2956811e-001  1.8823116e+017
  3.3059801e-001  1.9800854e+017
  3.3162791e-001  1.8682696e+017
  3.3265781e-001  2.0962162e+017
  3.3368771e-001  1.9731124e+017
  3.3471761e-001  2.2247446e+017
  3.3574751e-001  2.0402535e+017
  3.3677741e-001  1.7760721e+017
  3.3780731e-001  1.4960285e+017
  3.3883721e-001  2.1702876e+017
  3.3986711e-001  2.0239919e+017
  3.4089701e-001  2.1260051e+017
  3.4192691e-001  1.9663794e+017
  3.4295681e-001  1.8677197e+017
  3.4398671e-001  1.9613753e+017
  3.4501661e-001  1.8144492e+017
  3.4604651e-001  1.7763776e+017
  3.4707641e-001  1.5740079e+017
  3.4810631e-001  1.9845981e+017
  3.4913621e-001  1.8296085e+017
  3.5016611e-001  1.6495236e+017
  3.5119601e-001  1.9400664e+017
  3.5222591e-001  2.1342831e+017
  3.5325581e-001  2.0966442e+017
  3.5428571e-001  2.0756512e+017
  3.5531561e-001  1.8231717e+017
  3.5634551e-001  1.9202917e+017
  3.5737542e-001  2.0351392e+017
  3.5840532e-001  2.0274265e+017
  3.5943522e-001  1.8379371e+017
  3.6046512e-001  1.3964432e+017
  3.6149502e-001  1.4719563e+017
  3.6252492e-001  2.0597731e+017
  3.6355482e-001  1.1443334e+017
  3.6458472e-001  1.7074948e+017
  3.6561462e-001  1.5463681e+017
  3.6664452e-001  9.5370204e+016
  3.6767442e-001  9.7244540e+016
  3.6870432e-001  9.9763899e+016
  3.6973422e-001  7.2294481e+016
  3.7076412e-001  5.4041690e+016
  3.7179402e-001  1.3355929e+017
  3.7282392e-001  5.5870120e+016
  3.7385382e-001  4.7345279e+014
  3.7488372e-001  5.7726725e+016
  3.7591362e-001  2.3701699e+016
  3.7694352e-001  1.2703599e+017
  3.7797342e-001  5.6502767e+016
  3.7900332e-001  4.0639840e+016
  3.8003322e-001  2.7171660e+016
  3.8106312e-001  1.1965307e+017
  3.8209302e-001  1.4118462e+016
  3.8312292e-001  8.5142444e+016
  3.8415282e-001  3.8317296e+015
  3.8518272e-001  1.9551345e+016
  3.8621262e-001  2.5506867e+015
  3.8724252e-001  5.1139175e+015
  3.8827243e-001  4.1170902e+016
  3.8930233e-001  1.0413367e+017
  3.9033223e-001  1.2657704e+017
  3.9136213e-001  1.6778442e+017
  3.9239203e-001  1.1987470e+017
  3.9342193e-001  7.9984173e+016
  3.9445183e-001  4.1234947e+016
  3.9548173e-001  1.3446061e+017
  3.9651163e-001  5.3031237e+016
  3.9754153e-001  1.0556297e+017
  3.9857143e-001  1.4208902e+016
  3.9960133e-001  2.7273144e+016
  4.0063123e-001  1.2248333e+016
  4.0166113e-001  2.4318634e+016
  4.0269103e-001  4.6982106e+016
  4.0372093e-001  3.4939524e+016
  4.0475083e-001  4.4944032e+016
  4.0578073e-001  1.5530893e+016
  4.0681063e-001  2.5722833e+016
  4.0784053e-001  2.5366544e+016
  4.0887043e-001  4.6586853e+016
  4.0990033e-001  8.3890544e+016
  4.1093023e-001  3.4061478e+016
  4.1196013e-001  7.4305445e+016
  4.1299003e-001  5.9074097e+016
  4.1401993e-001  5.0815447e+016
  4.1504983e-001  9.3988630e+016
  4.1607973e-001  1.8185227e+016
  4.1710963e-001  6.7986711e+015
  4.1813953e-001  7.1008096e+016
  4.1916944e-001  3.9941910e+016
  4.2019934e-001  4.8648781e+016
  4.2122924e-001  1.5476793e+016
  4.2225914e-001  5.0876023e+016
  4.2328904e-001  5.4619014e+016
  4.2431894e-001  2.0733626e+016
  4.2534884e-001  1.4639669e+016
  4.2637874e-001  1.7848417e+016
  4.2740864e-001  6.3712308e+015
  4.2843854e-001  2.2436507e+016
  4.2946844e-001  3.2342018e+015
  4.3049834e-001  2.5909480e+015
  4.3152824e-001  2.6656926e+015
  4.3255814e-001  1.0887906e+015
  4.3358804e-001  2.4523829e+014
  4.3461794e-001  6.7920134e+012
  4.3564784e-001  2.8126166e+014
  4.3667774e-001  1.0040308e+013
  4.3770764e-001  1.4825275e+013
  4.3873754e-001  1.0430537e+013
  4.3976744e-001  5.2169718e+010
  4.4079734e-001  2.9922305e+009
  4.4182724e-001  1.1031279e+009
  4.4285714e-001  1.2952237e+007
  4.4388704e-001  2.5676438e+003
  4.4491694e-001  4.3579460e+002
  4.4594684e-001  4.3007260e-009
  4.4697674e-001  1.1709931e-005
  4.4800664e-001  4.0639400e-005
  4.4903654e-001  6.7223799e-009
  4.5006645e-001  6.1224866e-011
  4.5109635e-001  2.5301357e-005
  4.5212625e-001  5.7197198e-005
  4.5315615e-001  3.3200905e-002
  4.5418605e-001  4.5942545e+000
  4.5521595e-001  4.7665235e-003
  4.5624585e-001  1.3617172e-007
  4.5727575e-001  1.0687905e-007
  4.5830565e-001  1.1187915e-017
  4.5933555e-001  5.4209509e-015
  4.6036545e-001  2.4172259e-011
  4.6139535e-001  4.0294493e-011
  4.6242525e-001  0.0000000e+000
  4.6345515e-001  0.0000000e+000
  4.6448505e-001  8.7205178e-020
  4.6551495e-001  5.1317467e-007
  4.6654485e-001  1.1316040e-006
  4.6757475e-001  6.5318739e-001
  4.6860465e-001  5.4545692e+000
  4.6963455e-001  8.3836761e+002
  4.7066445e-001  2.5338797e+003
  4.7169435e-001  6.7257834e-010
  4.7272425e-001  1.9117881e-009
  4.7375415e-001  1.9675514e-010
  4.7478405e-001  2.8258303e-015
  4.7581395e-001  1.2349605e-015
  4.7684385e-001  2.7607360e-009
  4.7787375e-001  9.4915260e-011
  4.7890365e-001  3.2805608e-012
  4.7993355e-001  7.0035597e-004
  4.8096346e-001  1.6795742e-003
  4.8199336e-001  4.9572589e+000
  4.8302326e-001  6.2152950e+004
  4.8405316e-001  1.3965032e+008
  4.8508306e-001  5.3413652e+009
  4.8611296e-001  1.2118903e+009
  4.8714286e-001  1.9163188e+009
  4.8817276e-001  2.4669849e+012
  4.8920266e-001  1.3631934e+012
  4.9023256e-001  3.8204328e+013
  4.9126246e-001  6.6211862e+014
  4.9229236e-001  2.6292915e+015
  4.9332226e-001  6.4808295e+015
  4.9435216e-001  1.2728841e+016
  4.9538206e-001  2.2948931e+016
  4.9641196e-001  3.3698000e+016
  4.9744186e-001  1.9889968e+016
  4.9847176e-001  2.8225107e+016
  4.9950166e-001  4.2465242e+016
  5.0053156e-001  7.6999167e+016
  5.0156146e-001  1.0187679e+017
  5.0259136e-001  1.2721430e+017
  5.0362126e-001  1.7795059e+017
  5.0465116e-001  1.7163022e+017
  5.0568106e-001  1.1024729e+017
  5.0671096e-001  1.0531501e+017
  5.0774086e-001  1.9758239e+017
  5.0877076e-001  1.6239849e+017
  5.0980066e-001  1.8143233e+017
  5.1083056e-001  2.2586219e+017
  5.1186047e-001  1.7246560e+017
  5.1289037e-001  1.5444434e+017
  5.1392027e-001  1.7182119e+017
  5.1495017e-001  1.9117396e+017
  5.1598007e-001  2.1079249e+017
  5.1700997e-001  2.4092831e+017
  5.1803987e-001  2.2071270e+017
  5.1906977e-001  1.9766495e+017
  5.2009967e-001  1.8046598e+017
  5.2112957e-001  2.3356198e+017
  5.2215947e-001  2.3575509e+017
  5.2318937e-001  1.6828247e+017
  5.2421927e-001  2.5703689e+017
  5.2524917e-001  2.6766103e+017
  5.2627907e-001  2.5550170e+017
  5.2730897e-001  2.2907934e+017
  5.2833887e-001  2.4928222e+017
  5.2936877e-001  2.5318212e+017
  5.3039867e-001  2.6467117e+017
  5.3142857e-001  2.9699374e+017
  5.3245847e-001  2.9061637e+017
  5.3348837e-001  2.8355313e+017
  5.3451827e-001  2.6711260e+017
  5.3554817e-001  2.9058101e+017
  5.3657807e-001  3.1460290e+017
  5.3760797e-001  3.0184526e+017
  5.3863787e-001  2.9206494e+017
  5.3966777e-001  2.9519595e+017
  5.4069767e-001  3.0319783e+017
  5.4172757e-001  3.0766175e+017
  5.4275748e-001  3.0676322e+017
  5.4378738e-001  3.1722459e+017
  5.4481728e-001  3.0858074e+017
  5.4584718e-001  3.0736362e+017
  5.4687708e-001  3.1498115e+017
  5.4790698e-001  3.1855968e+017
  5.4893688e-001  3.1396725e+017
  5.4996678e-001  3.1623253e+017
  5.5099668e-001  3.3054660e+017
  5.5202658e-001  3.2723966e+017
  5.5305648e-001  3.3021759e+017
  5.5408638e-001  3.3494279e+017
  5.5511628e-001  3.3783985e+017
  5.5614618e-001  3.4084264e+017
  5.5717608e-001  3.3781739e+017
  5.5820598e-001  3.4306511e+017
  5.5923588e-001  3.4052921e+017
  5.6026578e-001  3.4040497e+017
  5.6129568e-001  3.4315412e+017
  5.6232558e-001  3.2276233e+017
  5.6335548e-001  3.1091162e+017
  5.6438538e-001  3.2613971e+017
  5.6541528e-001  3.3837457e+017
  5.6644518e-001  3.3317178e+017
  5.6747508e-001  3.1743782e+017
  5.6850498e-001  3.3754301e+017
  5.6953488e-001  3.3959841e+017
  5.7056478e-001  3.3746589e+017
  5.7159468e-001  3.3647842e+017
  5.7262458e-001  3.1677375e+017
  5.7365449e-001  3.3493166e+017
  5.7468439e-001  3.4451747e+017
  5.7571429e-001  3.4395584e+017
  5.7674419e-001  3.4273895e+017
  5.7777409e-001  3.5458945e+017
  5.7880399e-001  3.5993162e+017
  5.7983389e-001  3.5956097e+017
  5.8086379e-001  3.5561985e+017
  5.8189369e-001  3.5286929e+017
  5.8292359e-001  3.4830992e+017
  5.8395349e-001  3.4326521e+017
  5.8498339e-001  3.4002074e+017
  5.8601329e-001  3.4946787e+017
  5.8704319e-001  3.4652990e+017
  5.8807309e-001  3.4498366e+017
  5.8910299e-001  3.5070328e+017
  5.9013289e-001  3.3084952e+017
  5.9116279e-001  3.2930989e+017
  5.9219269e-001  3.3398012e+017
  5.9322259e-001  3.3014756e+017
  5.9425249e-001  3.1877429e+017
  5.9528239e-001  3.1471515e+017
  5.9631229e-001  3.1311195e+017
  5.9734219e-001  2.8705134e+017
  5.9837209e-001  2.5674264e+017
  5.9940199e-001  2.3258629e+017
  6.0043189e-001  2.2201690e+017
  6.0146179e-001  2.3757411e+017
  6.0249169e-001  2.2587702e+017
  6.0352159e-001  1.9733982e+017
  6.0455150e-001  2.2786524e+017
  6.0558140e-001  2.7516118e+017
  6.0661130e-001  3.1461962e+017
  6.0764120e-001  3.1034393e+017
  6.0867110e-001  3.2076012e+017
  6.0970100e-001  3.1960928e+017
  6.1073090e-001  2.9112159e+017
  6.1176080e-001  2.6441703e+017
  6.1279070e-001  2.2024085e+017
  6.1382060e-001  1.5405341e+017
  6.1485050e-001  1.1011818e+017
  6.1588040e-001  1.0237778e+017
  6.1691030e-001  1.2465091e+017
  6.1794020e-001  7.6268408e+016
  6.1897010e-001  7.4234408e+016
  6.2000000e-001  1.2763533e+017
  6.2102990e-001  2.1556005e+017
  6.2205980e-001  2.6568586e+017
  6.2308970e-001  2.7254838e+017
  6.2411960e-001  2.6737316e+017
  6.2514950e-001  2.5609649e+017
  6.2617940e-001  2.3929347e+017
  6.2720930e-001  2.2253593e+017
  6.2823920e-001  1.9724967e+017
  6.2926910e-001  1.5807550e+017
  6.3029900e-001  1.1739421e+017
  6.3132890e-001  8.4216467e+016
  6.3235880e-001  7.0781469e+016
  6.3338870e-001  5.0282936e+016
  6.3441860e-001  3.2277924e+016
  6.3544850e-001  4.4905001e+016
  6.3647841e-001  4.3950912e+016
  6.3750831e-001  3.2459449e+016
  6.3853821e-001  1.8476508e+016
  6.3956811e-001  9.9229884e+015
  6.4059801e-001  1.0324953e+016
  6.4162791e-001  6.2201142e+015
  6.4265781e-001  1.7256608e+015
  6.4368771e-001  2.4049923e+015
  6.4471761e-001  2.2336538e+015
  6.4574751e-001  1.3704746e+015
  6.4677741e-001  5.9870746e+014
  6.4780731e-001  5.8293058e+013
  6.4883721e-001  6.3314610e+013
  6.4986711e-001  4.0687163e+013
  6.5089701e-001  3.0646618e+012
  6.5192691e-001  2.0694562e+012
  6.5295681e-001  7.0045155e+013
  6.5398671e-001  2.8259386e+014
  6.5501661e-001  4.5573895e+014
  6.5604651e-001  6.0655269e+014
  6.5707641e-001  3.3006663e+014
  6.5810631e-001  1.3690810e+014
  6.5913621e-001  1.8677137e+014
  6.6016611e-001  1.3827435e+014
  6.6119601e-001  1.6179324e+013
  6.6222591e-001  9.5408016e+008
  6.6325581e-001  4.8222919e+012
  6.6428571e-001  2.9892064e+013
  6.6531561e-001  4.0886680e+013
  6.6634551e-001  3.1909464e+013
  6.6737542e-001  1.7860196e+013
  6.6840532e-001  2.4961594e+012
  6.6943522e-001  4.5041384e+012
  6.7046512e-001  8.6322415e+012
  6.7149502e-001  1.3302711e+013
  6.7252492e-001  1.2150977e+013
  6.7355482e-001  3.2360204e+012
  6.7458472e-001  6.0294873e+012
  6.7561462e-001  1.4680765e+013
  6.7664452e-001  1.4564335e+013
  6.7767442e-001  2.8061098e+014
  6.7870432e-001  1.8848422e+015
  6.7973422e-001  3.0245554e+015
  6.8076412e-001  2.6284099e+015
  6.8179402e-001  3.8320459e+015
  6.8282392e-001  6.8727220e+015
  6.8385382e-001  1.3358591e+016
  6.8488372e-001  2.1679830e+016
  6.8591362e-001  2.8635552e+016
  6.8694352e-001  3.6631763e+016
  6.8797342e-001  5.6288310e+016
  6.8900332e-001  7.7351762e+016
  6.9003322e-001  9.6224702e+016
  6.9106312e-001  1.2311589e+017
  6.9209302e-001  1.7489541e+017
  6.9312292e-001  2.0113424e+017
  6.9415282e-001  1.8559643e+017
  6.9518272e-001  1.9139695e+017
  6.9621262e-001  2.1902024e+017
  6.9724252e-001  2.3974927e+017
  6.9827243e-001  2.5596808e+017
  6.9930233e-001  2.8187821e+017
  7.0033223e-001  3.1089661e+017
  7.0136213e-001  3.0994013e+017
  7.0239203e-001  3.0010168e+017
  7.0342193e-001  3.2183510e+017
  7.0445183e-001  3.4953733e+017
  7.0548173e-001  3.4549306e+017
  7.0651163e-001  3.3716430e+017
  7.0754153e-001  3.4792534e+017
  7.0857143e-001  3.5940779e+017
  7.0960133e-001  3.4692782e+017
  7.1063123e-001  3.3432477e+017
  7.1166113e-001  3.4737595e+017
  7.1269103e-001  3.5928047e+017
  7.1372093e-001  3.5062917e+017
  7.1475083e-001  3.4315655e+017
  7.1578073e-001  3.5484451e+017
  7.1681063e-001  3.6587981e+017
  7.1784053e-001  3.6860732e+017
  7.1887043e-001  3.7145206e+017
  7.1990033e-001  3.7882778e+017
  7.2093023e-001  3.8597611e+017
  7.2196013e-001  3.8729970e+017
  7.2299003e-001  3.8823044e+017
  7.2401993e-001  3.8510660e+017
  7.2504983e-001  3.8173877e+017
  7.2607973e-001  3.8873996e+017
  7.2710963e-001  3.9671454e+017
  7.2813953e-001  4.0493156e+017
  7.2916944e-001  4.0118156e+017
  7.3019934e-001  4.0348989e+017
  7.3122924e-001  4.0308579e+017
  7.3225914e-001  4.1031798e+017
  7.3328904e-001  3.9487974e+017
  7.3431894e-001  4.0640934e+017
  7.3534884e-001  4.0555352e+017
  7.3637874e-001  3.9114550e+017
  7.3740864e-001  3.8726811e+017
  7.3843854e-001  4.0628696e+017
  7.3946844e-001  4.0516891e+017
  7.4049834e-001  4.0903215e+017
  7.4152824e-001  4.0710627e+017
  7.4255814e-001  4.1326436e+017
  7.4358804e-001  3.9689729e+017
  7.4461794e-001  3.7304679e+017
  7.4564784e-001  4.1471252e+017
  7.4667774e-001  4.1518321e+017
  7.4770764e-001  4.1453944e+017
  7.4873754e-001  4.0887885e+017
  7.4976744e-001  4.0364104e+017
  7.5079734e-001  4.0261674e+017
  7.5182724e-001  4.0261684e+017
  7.5285714e-001  4.0998378e+017
  7.5388704e-001  3.9770387e+017
  7.5491694e-001  3.9406879e+017
  7.5594684e-001  3.9093142e+017
  7.5697674e-001  3.9433321e+017
  7.5800664e-001  4.1650848e+017
  7.5903654e-001  4.1218753e+017
  7.6006645e-001  4.1928079e+017
  7.6109635e-001  4.2020093e+017
  7.6212625e-001  4.2096898e+017
  7.6315615e-001  4.1738671e+017
  7.6418605e-001  4.1623999e+017
  7.6521595e-001  4.0625474e+017
  7.6624585e-001  4.1609835e+017
  7.6727575e-001  3.9754759e+017
  7.6830565e-001  4.0741362e+017
  7.6933555e-001  3.9123934e+017
  7.7036545e-001  3.7404809e+017
  7.7139535e-001  3.9043900e+017
  7.7242525e-001  3.9948093e+017
  7.7345515e-001  3.7757953e+017
  7.7448505e-001  3.7202617e+017
  7.7551495e-001  4.0624476e+017
  7.7654485e-001  4.0895975e+017
  7.7757475e-001  4.2446810e+017
  7.7860465e-001  4.1804766e+017
  7.7963455e-001  3.9508576e+017
  7.8066445e-001  3.9328962e+017
  7.8169435e-001  4.1311184e+017
  7.8272425e-001  4.0773196e+017
  7.8375415e-001  3.9409469e+017
  7.8478405e-001  3.9158305e+017
  7.8581395e-001  3.6635816e+017
  7.8684385e-001  3.8080913e+017
  7.8787375e-001  3.7924814e+017
  7.8890365e-001  3.7177579e+017
  7.8993355e-001  3.8406092e+017
  7.9096346e-001  4.0551365e+017
  7.9199336e-001  4.1267798e+017
  7.9302326e-001  4.0958866e+017
  7.9405316e-001  4.1543747e+017
  7.9508306e-001  4.1114764e+017
  7.9611296e-001  4.1285107e+017
  7.9714286e-001  4.0743207e+017
  7.9817276e-001  4.0661066e+017
  7.9920266e-001  4.1113790e+017
  8.0023256e-001  4.1018728e+017
  8.0126246e-001  4.0514455e+017
  8.0229236e-001  4.1344117e+017
  8.0332226e-001  4.0592111e+017
  8.0435216e-001  4.0063249e+017
  8.0538206e-001  3.9912311e+017
  8.0641196e-001  4.0214111e+017
  8.0744186e-001  3.9815028e+017
  8.0847176e-001  3.9675675e+017
  8.0950166e-001  4.0158950e+017
  8.1053156e-001  3.8404714e+017
  8.1156146e-001  4.0041526e+017
  8.1259136e-001  3.7957818e+017
  8.1362126e-001  3.9306542e+017
  8.1465116e-001  3.8901277e+017
  8.1568106e-001  3.7836935e+017
  8.1671096e-001  3.5630141e+017
  8.1774086e-001  3.5983108e+017
  8.1877076e-001  3.3818845e+017
  8.1980066e-001  3.4997193e+017
  8.2083056e-001  3.7348113e+017
  8.2186047e-001  3.0833514e+017
  8.2289037e-001  3.5354166e+017
  8.2392027e-001  2.7569160e+017
  8.2495017e-001  2.5198675e+017
  8.2598007e-001  3.4125800e+017
  8.2700997e-001  3.1423768e+017
  8.2803987e-001  2.7897180e+017
  8.2906977e-001  2.3873821e+017
  8.3009967e-001  2.5796876e+017
  8.3112957e-001  2.2795215e+017
  8.3215947e-001  2.5118401e+017
  8.3318937e-001  1.5439061e+017
  8.3421927e-001  1.1884397e+017
  8.3524917e-001  1.7405426e+017
  8.3627907e-001  1.5333441e+017
  8.3730897e-001  1.2288106e+017
  8.3833887e-001  1.1464594e+017
  8.3936877e-001  9.3600035e+016
  8.4039867e-001  1.3907083e+017
  8.4142857e-001  1.2865423e+017
  8.4245847e-001  5.7919490e+016
  8.4348837e-001  6.4908668e+016
  8.4451827e-001  1.0509803e+017
  8.4554817e-001  6.8202829e+016
  8.4657807e-001  1.4324134e+017
  8.4760797e-001  1.2036033e+017
  8.4863787e-001  1.2279143e+017
  8.4966777e-001  1.5174182e+017
  8.5069767e-001  1.6380542e+017
  8.5172757e-001  1.0855995e+017
  8.5275748e-001  1.2113852e+017
  8.5378738e-001  8.8677969e+016
  8.5481728e-001  2.7800508e+016
  8.5584718e-001  1.1172019e+017
  8.5687708e-001  6.3466434e+016
  8.5790698e-001  4.6383929e+016
  8.5893688e-001  6.5311083e+016
  8.5996678e-001  4.4731528e+016
  8.6099668e-001  4.6972059e+016
  8.6202658e-001  4.0290145e+016
  8.6305648e-001  3.6807522e+016
  8.6408638e-001  2.9059731e+016
  8.6511628e-001  2.9264261e+016
  8.6614618e-001  3.8083920e+016
  8.6717608e-001  6.8464493e+016
  8.6820598e-001  3.2622593e+016
  8.6923588e-001  3.6948829e+016
  8.7026578e-001  2.8835336e+016
  8.7129568e-001  2.4392363e+016
  8.7232558e-001  2.2790086e+016
  8.7335548e-001  8.9015019e+015
  8.7438538e-001  1.0116000e+016
  8.7541528e-001  3.0850487e+016
  8.7644518e-001  1.2031528e+015
  8.7747508e-001  1.0900131e+016
  8.7850498e-001  4.8511642e+015
  8.7953488e-001  6.2072649e+014
  8.8056478e-001  1.0254145e+015
  8.8159468e-001  1.5640803e+015
  8.8262458e-001  2.5666371e+014
  8.8365449e-001  1.7211794e+015
  8.8468439e-001  1.0971329e+015
  8.8571429e-001  7.3573225e+013
  8.8674419e-001  9.4105021e+014
  8.8777409e-001  2.8431037e+014
  8.8880399e-001  6.6789120e+011
  8.8983389e-001  8.9041614e+013
  8.9086379e-001  1.7603041e+014
  8.9189369e-001  4.8112531e+014
  8.9292359e-001  4.9056913e+014
  8.9395349e-001  8.3475647e+013
  8.9498339e-001  2.4909197e+013
  8.9601329e-001  6.5093710e+011
  8.9704319e-001  1.3958961e+012
  8.9807309e-001  4.1252725e+013
  8.9910299e-001  5.6968447e+013
  9.0013289e-001  8.1957958e+014
  9.0116279e-001  2.5016198e+014
  9.0219269e-001  2.3458112e+014
  9.0322259e-001  4.5402265e+013
  9.0425249e-001  1.3292105e+012
  9.0528239e-001  3.5728151e+011
  9.0631229e-001  7.3309130e+011
  9.0734219e-001  8.2148948e+012
  9.0837209e-001  3.9732389e+012
  9.0940199e-001  2.0017073e+012
  9.1043189e-001  8.0852452e+011
  9.1146179e-001  1.2594431e+012
  9.1249169e-001  2.7091874e+012
  9.1352159e-001  3.3629409e+013
  9.1455150e-001  3.7384830e+013
  9.1558140e-001  2.1259728e+014
  9.1661130e-001  4.2672709e+014
  9.1764120e-001  5.2212291e+015
  9.1867110e-001  1.3695934e+016
  9.1970100e-001  7.3529760e+015
  9.2073090e-001  5.9125721e+016
  9.2176080e-001  8.2292610e+016
  9.2279070e-001  1.0041223e+017
  9.2382060e-001  1.5464787e+017
  9.2485050e-001  1.6693194e+017
  9.2588040e-001  1.6997093e+017
  9.2691030e-001  1.7060010e+017
  9.2794020e-001  1.7728366e+017
  9.2897010e-001  1.8870331e+017
  9.3000000e-001  1.9034435e+017
  9.3102990e-001  1.3999174e+017
  9.3205980e-001  1.7232689e+017
  9.3308970e-001  1.9860480e+017
  9.3411960e-001  2.3673340e+017
  9.3514950e-001  2.7198139e+017
  9.3617940e-001  2.7225667e+017
  9.3720930e-001  2.2945636e+017
  9.3823920e-001  2.7935406e+017
  9.3926910e-001  2.5885505e+017
  9.4029900e-001  2.7597254e+017
  9.4132890e-001  2.9126767e+017
  9.4235880e-001  2.9065322e+017
  9.4338870e-001  2.6602567e+017
  9.4441860e-001  2.8750059e+017
  9.4544850e-001  3.0268994e+017
  9.4647841e-001  3.0424139e+017
  9.4750831e-001  3.2041778e+017
  9.4853821e-001  2.8753689e+017
  9.4956811e-001  3.4557514e+017
  9.5059801e-001  3.1262930e+017
  9.5162791e-001  3.0968892e+017
  9.5265781e-001  3.3761096e+017
  9.5368771e-001  3.2824296e+017
  9.5471761e-001  3.4668027e+017
  9.5574751e-001  3.3645243e+017
  9.5677741e-001  3.4423547e+017
  9.5780731e-001  3.5671046e+017
  9.5883721e-001  3.5789162e+017
  9.5986711e-001  3.5360970e+017
  9.6089701e-001  3.6235365e+017
  9.6192691e-001  3.5952910e+017
  9.6295681e-001  3.6327395e+017
  9.6398671e-001  3.6768839e+017
  9.6501661e-001  3.6504285e+017
  9.6604651e-001  3.5597974e+017
  9.6707641e-001  3.2754569e+017
  9.6810631e-001  3.5324550e+017
  9.6913621e-001  3.6002920e+017
  9.7016611e-001  3.6007003e+017
  9.7119601e-001  3.5496955e+017
  9.7222591e-001  3.4878316e+017
  9.7325581e-001  3.4273643e+017
  9.7428571e-001  3.4096183e+017
  9.7531561e-001  3.4057604e+017
  9.7634551e-001  3.1006239e+017
  9.7737542e-001  2.4902428e+017
  9.7840532e-001  3.1543359e+017
  9.7943522e-001  3.1815799e+017
  9.8046512e-001  3.2136354e+017
  9.8149502e-001  3.1520687e+017
  9.8252492e-001  3.2701930e+017
  9.8355482e-001  3.3883125e+017
  9.8458472e-001  3.5004173e+017
  9.8561462e-001  3.5249657e+017
  9.8664452e-001  3.5411492e+017
  9.8767442e-001  3.5816976e+017
  9.8870432e-001  3.5782096e+017
  9.8973422e-001  3.5765805e+017
  9.9076412e-001  3.5932259e+017
  9.9179402e-001  3.6181745e+017
  9.9282392e-001  3.6306091e+017
  9.9385382e-001  3.6129444e+017
  9.9488372e-001  3.6065273e+017
  9.9591362e-001  3.5791205e+017
  9.9694352e-001  3.5600376e+017
  9.9797342e-001  3.5806372e+017
  9.9900332e-001  3.5870979e+017
  1.0000332e+000  3.5689317e+017
  1.0010631e+000  3.5791995e+017
  1.0020930e+000  3.5865296e+017
  1.0031229e+000  3.5793187e+017
  1.0041528e+000  3.5627846e+017
  1.0051827e+000  3.5519395e+017
  1.0062126e+000  3.5035358e+017
  1.0072425e+000  3.5432775e+017
  1.0082724e+000  3.4985868e+017
  1.0093023e+000  3.4929803e+017
  1.0103322e+000  3.4141369e+017
  1.0113621e+000  3.4120380e+017
  1.0123920e+000  3.4225600e+017
  1.0134219e+000  3.3270087e+017
  1.0144518e+000  3.3362945e+017
  1.0154817e+000  3.3929881e+017
  1.0165116e+000  3.3589887e+017
  1.0175415e+000  3.3073611e+017
  1.0185714e+000  3.3621757e+017
  1.0196013e+000  3.3181131e+017
  1.0206312e+000  3.1821831e+017
  1.0216611e+000  3.1986921e+017
  1.0226910e+000  3.2659131e+017
  1.0237209e+000  3.0899256e+017
  1.0247508e+000  3.1515600e+017
  1.0257807e+000  3.0118524e+017
  1.0268106e+000  3.1160576e+017
  1.0278405e+000  3.2150241e+017
  1.0288704e+000  3.1470546e+017
  1.0299003e+000  2.6646664e+017
  1.0309302e+000  3.0704936e+017
  1.0319601e+000  3.0800116e+017
  1.0329900e+000  3.1168812e+017
  1.0340199e+000  2.6615925e+017
  1.0350498e+000  3.0215438e+017
  1.0360797e+000  3.1934559e+017
  1.0371096e+000  3.0799933e+017
  1.0381395e+000  3.1802632e+017
  1.0391694e+000  3.1578364e+017
  1.0401993e+000  3.1799542e+017
  1.0412292e+000  3.1453933e+017
  1.0422591e+000  2.9930798e+017
  1.0432890e+000  2.5752874e+017
  1.0443189e+000  2.7026344e+017
  1.0453488e+000  3.0705036e+017
  1.0463787e+000  2.9240457e+017
  1.0474086e+000  2.8518140e+017
  1.0484385e+000  2.7995748e+017
  1.0494684e+000  2.4774497e+017
  1.0504983e+000  3.0122823e+017
  1.0515282e+000  3.0990563e+017
  1.0525581e+000  2.4510133e+017
  1.0535880e+000  3.0682583e+017
  1.0546179e+000  3.0856553e+017
  1.0556478e+000  2.6162407e+017
  1.0566777e+000  2.7749611e+017
  1.0577076e+000  2.9454131e+017
  1.0587375e+000  2.9549668e+017
  1.0597674e+000  2.8960646e+017
  1.0607973e+000  2.7922481e+017
  1.0618272e+000  2.6915415e+017
  1.0628571e+000  2.5876733e+017
  1.0638870e+000  2.4505619e+017
  1.0649169e+000  2.5419520e+017
  1.0659468e+000  2.8855695e+017
  1.0669767e+000  2.3552320e+017
  1.0680066e+000  2.1268594e+017
  1.0690365e+000  2.0252564e+017
  1.0700664e+000  1.9939321e+017
  1.0710963e+000  1.9882265e+017
  1.0721262e+000  1.9222467e+017
  1.0731561e+000  1.7301373e+017
  1.0741860e+000  1.4056891e+017
  1.0752159e+000  1.3335666e+017
  1.0762458e+000  1.5129634e+017
  1.0772757e+000  1.2315667e+017
  1.0783056e+000  1.0688996e+017
  1.0793355e+000  1.3259298e+017
  1.0803654e+000  1.0833424e+017
  1.0813953e+000  5.8742611e+016
  1.0824252e+000  9.2167020e+016
  1.0834551e+000  8.4843086e+016
  1.0844850e+000  1.4567854e+017
  1.0855150e+000  1.4222739e+017
  1.0865449e+000  1.2799580e+017
  1.0875748e+000  1.4561807e+017
  1.0886047e+000  1.5472186e+017
  1.0896346e+000  1.4943862e+017
  1.0906645e+000  1.4958548e+017
  1.0916944e+000  6.7293781e+016
  1.0927243e+000  2.0538738e+016
  1.0937542e+000  5.1816995e+016
  1.0947841e+000  1.0454131e+017
  1.0958140e+000  1.4585797e+017
  1.0968439e+000  1.2552847e+017
  1.0978738e+000  5.0009220e+016
  1.0989037e+000  6.0524134e+016
  1.0999336e+000  8.1812215e+016
  1.1009635e+000  4.5705715e+016
  1.1019934e+000  5.8758675e+016
  1.1030233e+000  7.3610901e+016
  1.1040532e+000  6.4171350e+016
  1.1050831e+000  5.9834147e+016
  1.1061130e+000  1.0445628e+017
  1.1071429e+000  8.2621897e+016
  1.1081728e+000  8.7167721e+016
  1.1092027e+000  8.0262392e+016
  1.1102326e+000  8.0953369e+016
  1.1112625e+000  1.1639190e+017
  1.1122924e+000  1.4573998e+017
  1.1133223e+000  1.5775090e+017
  1.1143522e+000  1.8948464e+017
  1.1153821e+000  1.9714103e+017
  1.1164120e+000  2.0985807e+017
  1.1174419e+000  2.5586105e+017
  1.1184718e+000  2.3043381e+017
  1.1195017e+000  2.4762283e+017
  1.1205316e+000  2.3577790e+017
  1.1215615e+000  2.4499433e+017
  1.1225914e+000  2.7008055e+017
  1.1236213e+000  2.5492711e+017
  1.1246512e+000  2.5452805e+017
  1.1256811e+000  2.6296191e+017
  1.1267110e+000  2.6528435e+017
  1.1277409e+000  2.6615066e+017
  1.1287708e+000  2.7468524e+017
  1.1298007e+000  2.9112690e+017
  1.1308306e+000  2.8132394e+017
  1.1318605e+000  2.7743416e+017
  1.1328904e+000  2.7934786e+017
  1.1339203e+000  2.8318379e+017
  1.1349502e+000  2.8949519e+017
  1.1359801e+000  3.0420503e+017
  1.1370100e+000  3.0047272e+017
  1.1380399e+000  2.9645169e+017
  1.1390698e+000  3.0503103e+017
  1.1400997e+000  3.0321928e+017
  1.1411296e+000  2.9401296e+017
  1.1421595e+000  2.9842126e+017
  1.1431894e+000  3.0544563e+017
  1.1442193e+000  3.0144639e+017
  1.1452492e+000  3.0529022e+017
  1.1462791e+000  3.0186886e+017
  1.1473090e+000  3.0174202e+017
  1.1483389e+000  3.0555497e+017
  1.1493688e+000  3.0805546e+017
  1.1503987e+000  3.0701472e+017
  1.1514286e+000  3.0810847e+017
  1.1524585e+000  3.0649354e+017
  1.1534884e+000  3.0103885e+017
  1.1545183e+000  3.0968109e+017
  1.1555482e+000  3.0708824e+017
  1.1565781e+000  3.0581985e+017
  1.1576080e+000  3.0661344e+017
  1.1586379e+000  3.0207783e+017
  1.1596678e+000  2.9507124e+017
  1.1606977e+000  2.9878043e+017
  1.1617276e+000  3.0580908e+017
  1.1627575e+000  3.0452365e+017
  1.1637874e+000  3.0684683e+017
  1.1648173e+000  3.0817396e+017
  1.1658472e+000  3.0763085e+017
  1.1668771e+000  3.0472271e+017
  1.1679070e+000  3.0429192e+017
  1.1689369e+000  3.0519569e+017
  1.1699668e+000  3.0387337e+017
  1.1709967e+000  2.9888260e+017
  1.1720266e+000  3.0558083e+017
  1.1730565e+000  3.0832656e+017
  1.1740864e+000  3.0908937e+017
  1.1751163e+000  3.0904093e+017
  1.1761462e+000  3.0771947e+017
  1.1771761e+000  3.0753998e+017
  1.1782060e+000  3.0787093e+017
  1.1792359e+000  3.0825392e+017
  1.1802658e+000  3.0805923e+017
  1.1812957e+000  3.0835385e+017
  1.1823256e+000  3.0880088e+017
  1.1833555e+000  3.0901200e+017
  1.1843854e+000  3.0539729e+017
  1.1854153e+000  3.0449878e+017
  1.1864452e+000  3.0595989e+017
  1.1874751e+000  3.0829758e+017
  1.1885050e+000  3.0747904e+017
  1.1895349e+000  3.0727834e+017
  1.1905648e+000  3.0817741e+017
  1.1915947e+000  3.0731778e+017
  1.1926246e+000  3.0746415e+017
  1.1936545e+000  3.0712948e+017
  1.1946844e+000  3.0513160e+017
  1.1957143e+000  3.0596231e+017
  1.1967442e+000  3.0680765e+017
  1.1977741e+000  3.0719590e+017
  1.1988040e+000  3.0586280e+017
  1.1998339e+000  3.0405968e+017
  1.2008638e+000  3.0389182e+017
  1.2018937e+000  3.0653992e+017
  1.2029236e+000  3.0624640e+017
  1.2039535e+000  3.0529525e+017
  1.2049834e+000  3.0436164e+017
  1.2060133e+000  3.0566113e+017
  1.2070432e+000  3.0540933e+017
  1.2080731e+000  3.0497350e+017
  1.2091030e+000  3.0512469e+017
  1.2101329e+000  3.0309393e+017
  1.2111628e+000  3.0203353e+017
  1.2121927e+000  3.0197485e+017
  1.2132226e+000  3.0043616e+017
  1.2142525e+000  3.0095410e+017
  1.2152824e+000  3.0149081e+017
  1.2163123e+000  2.9810883e+017
  1.2173422e+000  3.0175083e+017
  1.2183721e+000  3.0434333e+017
  1.2194020e+000  3.0116324e+017
  1.2204319e+000  3.0148899e+017
  1.2214618e+000  3.0242088e+017
  1.2224917e+000  3.0360602e+017
  1.2235216e+000  3.0320402e+017
  1.2245515e+000  3.0284594e+017
  1.2255814e+000  3.0253476e+017
  1.2266113e+000  3.0233070e+017
  1.2276412e+000  3.0144518e+017
  1.2286711e+000  3.0056340e+017
  1.2297010e+000  3.0164230e+017
  1.2307309e+000  3.0139204e+017
  1.2317608e+000  2.9902895e+017
  1.2327907e+000  2.9148325e+017
  1.2338206e+000  2.9017043e+017
  1.2348505e+000  2.9246961e+017
  1.2358804e+000  2.9892911e+017
  1.2369103e+000  2.9894616e+017
  1.2379402e+000  2.9859864e+017
  1.2389701e+000  3.0117786e+017
  1.2400000e+000  3.0006017e+017
  1.2410299e+000  2.9865948e+017
  1.2420598e+000  2.9836771e+017
  1.2430897e+000  2.9798736e+017
  1.2441196e+000  2.9831394e+017
  1.2451495e+000  3.0012733e+017
  1.2461794e+000  3.0055932e+017
  1.2472093e+000  2.9944761e+017
  1.2482392e+000  2.9562607e+017
  1.2492691e+000  2.9633581e+017
  1.2502990e+000  2.9722601e+017
  1.2513289e+000  2.9580970e+017
  1.2523588e+000  2.9333320e+017
  1.2533887e+000  2.9093416e+017
  1.2544186e+000  2.8976088e+017
  1.2554485e+000  2.8901184e+017
  1.2564784e+000  2.8835439e+017
  1.2575083e+000  2.8736454e+017
  1.2585382e+000  2.8197567e+017
  1.2595681e+000  2.7447438e+017
  1.2605980e+000  2.6884384e+017
  1.2616279e+000  2.6608033e+017
  1.2626578e+000  2.6550490e+017
  1.2636877e+000  2.6605672e+017
  1.2647176e+000  2.5709556e+017
  1.2657475e+000  2.3754830e+017
  1.2667774e+000  2.3653133e+017
  1.2678073e+000  2.3784101e+017
  1.2688372e+000  2.4035994e+017
  1.2698671e+000  2.2852044e+017
  1.2708970e+000  2.1709133e+017
  1.2719269e+000  2.1902868e+017
  1.2729568e+000  2.2087180e+017
  1.2739867e+000  2.2413523e+017
  1.2750166e+000  2.4277799e+017
  1.2760465e+000  2.5537218e+017
  1.2770764e+000  2.6214305e+017
  1.2781063e+000  2.5010925e+017
  1.2791362e+000  2.4219566e+017
  1.2801661e+000  2.4511658e+017
  1.2811960e+000  2.2188201e+017
  1.2822259e+000  1.9386331e+017
  1.2832558e+000  1.8700666e+017
  1.2842857e+000  1.8217555e+017
  1.2853156e+000  1.7895356e+017
  1.2863455e+000  1.7683053e+017
  1.2873754e+000  1.7321281e+017
  1.2884053e+000  1.6669153e+017
  1.2894352e+000  1.6543083e+017
  1.2904651e+000  1.6452751e+017
  1.2914950e+000  1.5262999e+017
  1.2925249e+000  1.4743424e+017
  1.2935548e+000  1.4886643e+017
  1.2945847e+000  1.3033002e+017
  1.2956146e+000  1.1463565e+017
  1.2966445e+000  1.1555870e+017
  1.2976744e+000  1.2005597e+017
  1.2987043e+000  1.2674374e+017
  1.2997342e+000  1.3256303e+017
  1.3007641e+000  1.2925665e+017
  1.3017940e+000  1.0850762e+017
  1.3028239e+000  1.2848055e+017
  1.3038538e+000  1.6145484e+017
  1.3048837e+000  1.0600472e+017
  1.3059136e+000  8.8522274e+016
  1.3069435e+000  1.2885418e+017
  1.3079734e+000  1.2928573e+017
  1.3090033e+000  1.1464654e+017
  1.3100332e+000  8.8504192e+016
  1.3110631e+000  8.5157762e+016
  1.3120930e+000  1.1453746e+017
  1.3131229e+000  1.1085119e+017
  1.3141528e+000  9.7470605e+016
  1.3151827e+000  1.1222088e+017
  1.3162126e+000  1.2269662e+017
  1.3172425e+000  1.2636507e+017
  1.3182724e+000  1.3955986e+017
  1.3193023e+000  1.5624218e+017
  1.3203322e+000  1.2945309e+017
  1.3213621e+000  1.0155908e+017
  1.3223920e+000  7.1271809e+016
  1.3234219e+000  5.7667505e+016
  1.3244518e+000  5.4162571e+016
  1.3254817e+000  6.8543531e+016
  1.3265116e+000  7.8135877e+016
  1.3275415e+000  6.4648871e+016
  1.3285714e+000  6.7710138e+016
  1.3296013e+000  8.7039547e+016
  1.3306312e+000  1.0732439e+017
  1.3316611e+000  1.2705794e+017
  1.3326910e+000  1.3608329e+017
  1.3337209e+000  1.5007566e+017
  1.3347508e+000  1.7354400e+017
  1.3357807e+000  1.9702697e+017
  1.3368106e+000  2.2050559e+017
  1.3378405e+000  2.2863889e+017
  1.3388704e+000  2.3338998e+017
  1.3399003e+000  2.3030486e+017
  1.3409302e+000  2.2940317e+017
  1.3419601e+000  2.3177530e+017
  1.3429900e+000  2.3194074e+017
  1.3440199e+000  2.3092965e+017
  1.3450498e+000  2.3567471e+017
  1.3460797e+000  2.3993677e+017
  1.3471096e+000  2.3744011e+017
  1.3481395e+000  2.3333972e+017
  1.3491694e+000  2.2662737e+017
  1.3501993e+000  2.1720100e+017
  1.3512292e+000  2.0607459e+017
  1.3522591e+000  2.0037595e+017
  1.3532890e+000  1.9645647e+017
  1.3543189e+000  2.0326349e+017
  1.3553488e+000  2.0589974e+017
  1.3563787e+000  1.9809519e+017
  1.3574086e+000  1.9613387e+017
  1.3584385e+000  2.0002635e+017
  1.3594684e+000  2.0373530e+017
  1.3604983e+000  2.0736551e+017
  1.3615282e+000  2.0019132e+017
  1.3625581e+000  1.9415778e+017
  1.3635880e+000  2.0524732e+017
  1.3646179e+000  2.1014378e+017
  1.3656478e+000  2.0108188e+017
  1.3666777e+000  2.0227430e+017
  1.3677076e+000  2.1384842e+017
  1.3687375e+000  2.2741045e+017
  1.3697674e+000  2.4189056e+017
  1.3707973e+000  2.4672351e+017
  1.3718272e+000  2.4898221e+017
  1.3728571e+000  2.2376745e+017
  1.3738870e+000  2.0191705e+017
  1.3749169e+000  1.9297652e+017
  1.3759468e+000  1.9213834e+017
  1.3769767e+000  2.0507370e+017
  1.3780066e+000  1.9747254e+017
  1.3790365e+000  1.7166149e+017
  1.3800664e+000  1.7946306e+017
  1.3810963e+000  2.0275399e+017
  1.3821262e+000  2.0782273e+017
  1.3831561e+000  2.0925103e+017
  1.3841860e+000  2.2193014e+017
  1.3852159e+000  2.3418809e+017
  1.3862458e+000  2.4145491e+017
  1.3872757e+000  2.4793746e+017
  1.3883056e+000  2.5210249e+017
  1.3893355e+000  2.5652364e+017
  1.3903654e+000  2.6136642e+017
  1.3913953e+000  2.6405405e+017
  1.3924252e+000  2.6461951e+017
  1.3934551e+000  2.6537388e+017
  1.3944850e+000  2.6624252e+017
  1.3955150e+000  2.6448120e+017
  1.3965449e+000  2.6177453e+017
  1.3975748e+000  2.5951556e+017
  1.3986047e+000  2.5734269e+017
  1.3996346e+000  2.5993051e+017
  1.4006645e+000  2.6265360e+017
  1.4016944e+000  2.6230227e+017
  1.4027243e+000  2.6183893e+017
  1.4037542e+000  2.6065204e+017
  1.4047841e+000  2.5938292e+017
  1.4058140e+000  2.5781974e+017
  1.4068439e+000  2.5679926e+017
  1.4078738e+000  2.5702780e+017
  1.4089037e+000  2.5741661e+017
  1.4099336e+000  2.5806910e+017
  1.4109635e+000  2.5918838e+017
  1.4119934e+000  2.6088154e+017
  1.4130233e+000  2.6156420e+017
  1.4140532e+000  2.6128978e+017
  1.4150831e+000  2.5942415e+017
  1.4161130e+000  2.5637329e+017
  1.4171429e+000  2.5498116e+017
  1.4181728e+000  2.5457730e+017
  1.4192027e+000  2.5591085e+017
  1.4202326e+000  2.5807923e+017
  1.4212625e+000  2.5874693e+017
  1.4222924e+000  2.5882455e+017
  1.4233223e+000  2.5830778e+017
  1.4243522e+000  2.5759882e+017
  1.4253821e+000  2.5610772e+017
  1.4264120e+000  2.5440625e+017
  1.4274419e+000  2.5409723e+017
  1.4284718e+000  2.5410922e+017
  1.4295017e+000  2.4691587e+017
  1.4305316e+000  2.3828819e+017
  1.4315615e+000  2.3793232e+017
  1.4325914e+000  2.3906072e+017
  1.4336213e+000  2.4626025e+017
  1.4346512e+000  2.5446481e+017
  1.4356811e+000  2.5794885e+017
  1.4367110e+000  2.6066186e+017
  1.4377409e+000  2.5969357e+017
  1.4387708e+000  2.5811638e+017
  1.4398007e+000  2.5684858e+017
  1.4408306e+000  2.5563701e+017
  1.4418605e+000  2.5533133e+017
  1.4428904e+000  2.5520406e+017
  1.4439203e+000  2.5486107e+017
  1.4449502e+000  2.5446982e+017
  1.4459801e+000  2.5354817e+017
  1.4470100e+000  2.5248681e+017
  1.4480399e+000  2.4788052e+017
  1.4490698e+000  2.4215274e+017
  1.4500997e+000  2.3340841e+017
  1.4511296e+000  2.2350792e+017
  1.4521595e+000  2.2721395e+017
  1.4531894e+000  2.3736893e+017
  1.4542193e+000  2.4184786e+017
  1.4552492e+000  2.4297844e+017
  1.4562791e+000  2.4117589e+017
  1.4573090e+000  2.3719687e+017
  1.4583389e+000  2.3574653e+017
  1.4593688e+000  2.3669889e+017
  1.4603987e+000  2.3901531e+017
  1.4614286e+000  2.4302993e+017
  1.4624585e+000  2.4552195e+017
  1.4634884e+000  2.4544892e+017
  1.4645183e+000  2.4602664e+017
  1.4655482e+000  2.4817672e+017
  1.4665781e+000  2.4928987e+017
  1.4676080e+000  2.4644336e+017
  1.4686379e+000  2.4392953e+017
  1.4696678e+000  2.4393602e+017
  1.4706977e+000  2.4392464e+017
  1.4717276e+000  2.4292314e+017
  1.4727575e+000  2.4192304e+017
  1.4737874e+000  2.4280899e+017
  1.4748173e+000  2.4387132e+017
  1.4758472e+000  2.4325666e+017
  1.4768771e+000  2.4223391e+017
  1.4779070e+000  2.4094699e+017
  1.4789369e+000  2.3954115e+017
  1.4799668e+000  2.3913910e+017
  1.4809967e+000  2.3950917e+017
  1.4820266e+000  2.3825279e+017
  1.4830565e+000  2.3489511e+017
  1.4840864e+000  2.3190009e+017
  1.4851163e+000  2.2974146e+017
  1.4861462e+000  2.2759634e+017
  1.4871761e+000  2.2550972e+017
  1.4882060e+000  2.2337539e+017
  1.4892359e+000  2.1674973e+017
  1.4902658e+000  2.1013323e+017
  1.4912957e+000  2.1132413e+017
  1.4923256e+000  2.1381609e+017
  1.4933555e+000  2.1431817e+017
  1.4943854e+000  2.1395250e+017
  1.4954153e+000  2.1062998e+017
  1.4964452e+000  2.0467809e+017
  1.4974751e+000  2.0485075e+017
  1.4985050e+000  2.1612771e+017
  1.4995349e+000  2.2460805e+017
  1.5005648e+000  2.1995263e+017
  1.5015947e+000  2.1530361e+017
  1.5026246e+000  2.1604912e+017
  1.5036545e+000  2.1685928e+017
  1.5046844e+000  2.0013394e+017
  1.5057143e+000  1.7890106e+017
  1.5067442e+000  1.8122298e+017
  1.5077741e+000  1.9957273e+017
  1.5088040e+000  2.1214499e+017
  1.5098339e+000  2.1563037e+017
  1.5108638e+000  2.1678543e+017
  1.5118937e+000  2.0695493e+017
  1.5129236e+000  1.9713781e+017
  1.5139535e+000  1.9349889e+017
  1.5149834e+000  1.9015771e+017
  1.5160133e+000  1.8884663e+017
  1.5170432e+000  1.8829402e+017
  1.5180731e+000  1.8744326e+017
  1.5191030e+000  1.8628819e+017
  1.5201329e+000  1.8675685e+017
  1.5211628e+000  1.9198305e+017
  1.5221927e+000  1.9721078e+017
  1.5232226e+000  2.0365084e+017
  1.5242525e+000  2.1008220e+017
  1.5252824e+000  2.1536233e+017
  1.5263123e+000  2.2026090e+017
  1.5273422e+000  2.2390116e+017
  1.5283721e+000  2.2624599e+017
  1.5294020e+000  2.2800075e+017
  1.5304319e+000  2.2772633e+017
  1.5314618e+000  2.2745228e+017
  1.5324917e+000  2.2836344e+017
  1.5335216e+000  2.2933607e+017
  1.5345515e+000  2.3025437e+017
  1.5355814e+000  2.3114510e+017
  1.5366113e+000  2.3185115e+017
  1.5376412e+000  2.3225620e+017
  1.5386711e+000  2.3233504e+017
  1.5397010e+000  2.2884504e+017
  1.5407309e+000  2.2535971e+017
  1.5417608e+000  2.2493278e+017
  1.5427907e+000  2.2536342e+017
  1.5438206e+000  2.2580348e+017
  1.5448505e+000  2.2625417e+017
  1.5458804e+000  2.2660220e+017
  1.5469103e+000  2.2638822e+017
  1.5479402e+000  2.2617452e+017
  1.5489701e+000  2.2527000e+017
  1.5500000e+000  2.2422468e+017
  1.5510299e+000  2.2454319e+017
  1.5520598e+000  2.2623373e+017
  1.5530897e+000  2.2751263e+017
  1.5541196e+000  2.2663041e+017
  1.5551495e+000  2.2574936e+017
  1.5561794e+000  2.2365258e+017
  1.5572093e+000  2.2127942e+017
  1.5582392e+000  2.2058253e+017
  1.5592691e+000  2.2184945e+017
  1.5602990e+000  2.2293280e+017
  1.5613289e+000  2.2236698e+017
  1.5623588e+000  2.2180190e+017
  1.5633887e+000  2.2135397e+017
  1.5644186e+000  2.2094938e+017
  1.5654485e+000  2.2090211e+017
  1.5664784e+000  2.2150025e+017
  1.5675083e+000  2.2209760e+017
  1.5685382e+000  2.2106316e+017
  1.5695681e+000  2.1998483e+017
  1.5705980e+000  2.2074502e+017
  1.5716279e+000  2.2281946e+017
  1.5726578e+000  2.2461724e+017
  1.5736877e+000  2.2520435e+017
  1.5747176e+000  2.2579069e+017
  1.5757475e+000  2.2670457e+017
  1.5767774e+000  2.2771019e+017
  1.5778073e+000  2.2818040e+017
  1.5788372e+000  2.2772631e+017
  1.5798671e+000  2.2727281e+017
  1.5808970e+000  2.2673880e+017
  1.5819269e+000  2.2620081e+017
  1.5829568e+000  2.2603504e+017
  1.5839867e+000  2.2621604e+017
  1.5850166e+000  2.2632681e+017
  1.5860465e+000  2.2564583e+017
  1.5870764e+000  2.2496574e+017
  1.5881063e+000  2.2462478e+017
  1.5891362e+000  2.2447656e+017
  1.5901661e+000  2.2441436e+017
  1.5911960e+000  2.2472793e+017
  1.5922259e+000  2.2504109e+017
  1.5932558e+000  2.2466783e+017
  1.5942857e+000  2.2403696e+017
  1.5953156e+000  2.2358744e+017
  1.5963455e+000  2.2365384e+017
  1.5973754e+000  2.2372015e+017
  1.5984053e+000  2.2330470e+017
  1.5994352e+000  2.2275733e+017
  1.6004651e+000  2.2224615e+017
  1.6014950e+000  2.2181790e+017
  1.6025249e+000  2.2139020e+017
  1.6035548e+000  2.2098779e+017
  1.6045847e+000  2.2059168e+017
  1.6056146e+000  2.2002502e+017
  1.6066445e+000  2.1908077e+017
  1.6076744e+000  2.1813774e+017
  1.6087043e+000  2.1697145e+017
  1.6097342e+000  2.1575206e+017
  1.6107641e+000  2.1401233e+017
  1.6117940e+000  2.1099258e+017
  1.6128239e+000  2.0797668e+017
  1.6138538e+000  2.0238804e+017
  1.6148837e+000  1.9601967e+017
  1.6159136e+000  1.8788367e+017
  1.6169435e+000  1.7396749e+017
  1.6179734e+000  1.6006902e+017
  1.6190033e+000  1.4733707e+017
  1.6200332e+000  1.3512510e+017
  1.6210631e+000  1.2275325e+017
  1.6220930e+000  1.0938174e+017
  1.6231229e+000  9.6027192e+016
  1.6241528e+000  9.1567585e+016
  1.6251827e+000  9.3249934e+016
  1.6262126e+000  9.4463222e+016
  1.6272425e+000  7.8705314e+016
  1.6282724e+000  6.2967340e+016
  1.6293023e+000  5.3015643e+016
  1.6303322e+000  5.0006527e+016
  1.6313621e+000  4.7001211e+016
  1.6323920e+000  1.0279969e+017
  1.6334219e+000  1.6708588e+017
  1.6344518e+000  2.1347278e+017
  1.6354817e+000  2.1475163e+017
  1.6365116e+000  2.1602887e+017
  1.6375415e+000  2.1599455e+017
  1.6385714e+000  2.1535893e+017
  1.6396013e+000  2.1481734e+017
  1.6406312e+000  2.1536792e+017
  1.6416611e+000  2.1591781e+017
  1.6426910e+000  2.1609781e+017
  1.6437209e+000  2.1585051e+017
  1.6447508e+000  2.1560352e+017
  1.6457807e+000  2.1465385e+017
  1.6468106e+000  2.1357131e+017
  1.6478405e+000  2.1264512e+017
  1.6488704e+000  2.1231219e+017
  1.6499003e+000  2.1197969e+017
  1.6509302e+000  2.1173198e+017
  1.6519601e+000  2.1154918e+017
  1.6529900e+000  2.1136660e+017
  1.6540199e+000  2.1115407e+017
  1.6550498e+000  2.1093905e+017
  1.6560797e+000  2.1078719e+017
  1.6571096e+000  2.1081644e+017
  1.6581395e+000  2.1084566e+017
  1.6591694e+000  2.1079060e+017
  1.6601993e+000  2.1067720e+017
  1.6612292e+000  2.1056394e+017
  1.6622591e+000  2.1031181e+017
  1.6632890e+000  2.1004694e+017
  1.6643189e+000  2.0975649e+017
  1.6653488e+000  2.0937918e+017
  1.6663787e+000  2.0900234e+017
  1.6674086e+000  2.0805489e+017
  1.6684385e+000  2.0661205e+017
  1.6694684e+000  2.0517098e+017
  1.6704983e+000  2.0373643e+017
  1.6715282e+000  2.0230459e+017
  1.6725581e+000  2.0102674e+017
  1.6735880e+000  2.0087266e+017
  1.6746179e+000  2.0071877e+017
  1.6756478e+000  1.9984829e+017
  1.6766777e+000  1.9789574e+017
  1.6777076e+000  1.9594560e+017
  1.6787375e+000  1.9617511e+017
  1.6797674e+000  1.9748748e+017
  1.6807973e+000  1.9879824e+017
  1.6818272e+000  1.9771354e+017
  1.6828571e+000  1.9644466e+017
  1.6838870e+000  1.9544610e+017
  1.6849169e+000  1.9567899e+017
  1.6859468e+000  1.9591159e+017
  1.6869767e+000  1.9639212e+017
  1.6880066e+000  1.9721310e+017
  1.6890365e+000  1.9803307e+017
  1.6900664e+000  1.9620477e+017
  1.6910963e+000  1.9297683e+017
  1.6921262e+000  1.8975283e+017
  1.6931561e+000  1.8540775e+017
  1.6941860e+000  1.8091004e+017
  1.6952159e+000  1.7679580e+017
  1.6962458e+000  1.7647755e+017
  1.6972757e+000  1.7615970e+017
  1.6983056e+000  1.7478567e+017
  1.6993355e+000  1.7088899e+017
  1.7003654e+000  1.6699703e+017
  1.7013953e+000  1.6487873e+017
  1.7024252e+000  1.6460502e+017
  1.7034551e+000  1.6433165e+017
  1.7044850e+000  1.6530333e+017
  1.7055150e+000  1.6687287e+017
  1.7065449e+000  1.6844052e+017
  1.7075748e+000  1.6692705e+017
  1.7086047e+000  1.6487485e+017
  1.7096346e+000  1.6285681e+017
  1.7106645e+000  1.6272344e+017
  1.7116944e+000  1.6259024e+017
  1.7127243e+000  1.6342182e+017
  1.7137542e+000  1.6886719e+017
  1.7147841e+000  1.7430602e+017
  1.7158140e+000  1.7817284e+017
  1.7168439e+000  1.7869963e+017
  1.7178738e+000  1.7922579e+017
  1.7189037e+000  1.7559065e+017
  1.7199336e+000  1.6699884e+017
  1.7209635e+000  1.5841731e+017
  1.7219934e+000  1.5191060e+017
  1.7230233e+000  1.4688868e+017
  1.7240532e+000  1.4187276e+017
  1.7250831e+000  1.4419945e+017
  1.7261130e+000  1.4967006e+017
  1.7271429e+000  1.5513414e+017
  1.7281728e+000  1.6131500e+017
  1.7292027e+000  1.6766176e+017
  1.7302326e+000  1.7400096e+017
  1.7312625e+000  1.7871421e+017
  1.7322924e+000  1.8324929e+017
  1.7333223e+000  1.8777897e+017
  1.7343522e+000  1.8913823e+017
  1.7353821e+000  1.9046539e+017
  1.7364120e+000  1.9166813e+017
  1.7374419e+000  1.9116522e+017
  1.7384718e+000  1.9066291e+017
  1.7395017e+000  1.9029412e+017
  1.7405316e+000  1.9078597e+017
  1.7415615e+000  1.9127725e+017
  1.7425914e+000  1.9167335e+017
  1.7436213e+000  1.9166626e+017
  1.7446512e+000  1.9165918e+017
  1.7456811e+000  1.9150806e+017
  1.7467110e+000  1.9089157e+017
  1.7477409e+000  1.9027580e+017
  1.7487708e+000  1.8965877e+017
  1.7498007e+000  1.8903714e+017
  1.7508306e+000  1.8841625e+017
  1.7518605e+000  1.8796153e+017
  1.7528904e+000  1.8789827e+017
  1.7539203e+000  1.8783508e+017
  1.7549502e+000  1.8780109e+017
  1.7559801e+000  1.8783127e+017
  1.7570100e+000  1.8786142e+017
  1.7580399e+000  1.8766765e+017
  1.7590698e+000  1.8699107e+017
  1.7600997e+000  1.8631527e+017
  1.7611296e+000  1.8522178e+017
  1.7621595e+000  1.8320047e+017
  1.7631894e+000  1.8118153e+017
  1.7642193e+000  1.7956171e+017
  1.7652492e+000  1.7889751e+017
  1.7662791e+000  1.7823409e+017
  1.7673090e+000  1.7775201e+017
  1.7683389e+000  1.7776781e+017
  1.7693688e+000  1.7778360e+017
  1.7703987e+000  1.7788359e+017
  1.7714286e+000  1.7826831e+017
  1.7724585e+000  1.7865259e+017
  1.7734884e+000  1.7914951e+017
  1.7745183e+000  1.8016364e+017
  1.7755482e+000  1.8117658e+017
  1.7765781e+000  1.8206052e+017
  1.7776080e+000  1.8200141e+017
  1.7786379e+000  1.8194236e+017
  1.7796678e+000  1.8175258e+017
  1.7806977e+000  1.7901356e+017
  1.7817276e+000  1.7627770e+017
  1.7827575e+000  1.7354500e+017
  1.7837874e+000  1.7248746e+017
  1.7848173e+000  1.7148787e+017
  1.7858472e+000  1.7048943e+017
  1.7868771e+000  1.7034393e+017
  1.7879070e+000  1.7032070e+017
  1.7889369e+000  1.7029750e+017
  1.7899668e+000  1.7014366e+017
  1.7909967e+000  1.6995118e+017
  1.7920266e+000  1.6975893e+017
  1.7930565e+000  1.6807504e+017
  1.7940864e+000  1.6561142e+017
  1.7951163e+000  1.6315063e+017
  1.7961462e+000  1.6037241e+017
  1.7971761e+000  1.5731359e+017
  1.7982060e+000  1.5425827e+017
  1.7992359e+000  1.5189268e+017
  1.8002658e+000  1.5058999e+017
  1.8012957e+000  1.4928878e+017
  1.8023256e+000  1.4723787e+017
  1.8033555e+000  1.4286610e+017
  1.8043854e+000  1.3849932e+017
  1.8054153e+000  1.3564669e+017
  1.8064452e+000  1.4918197e+017
  1.8074751e+000  1.6270183e+017
  1.8085050e+000  1.7620628e+017
  1.8095349e+000  1.7779717e+017
  1.8105648e+000  1.7825205e+017
  1.8115947e+000  1.7870640e+017
  1.8126246e+000  1.7883016e+017
  1.8136545e+000  1.7883180e+017
  1.8146844e+000  1.7883343e+017
  1.8157143e+000  1.7900797e+017
  1.8167442e+000  1.7933212e+017
  1.8177741e+000  1.7965591e+017
  1.8188040e+000  1.7971933e+017
  1.8198339e+000  1.7925411e+017
  1.8208638e+000  1.7878941e+017
  1.8218937e+000  1.7835324e+017
  1.8229236e+000  1.7813981e+017
  1.8239535e+000  1.7792662e+017
  1.8249834e+000  1.7771368e+017
  1.8260133e+000  1.7773226e+017
  1.8270432e+000  1.7778164e+017
  1.8280731e+000  1.7783097e+017
  1.8291030e+000  1.7754281e+017
  1.8301329e+000  1.7706616e+017
  1.8311628e+000  1.7659005e+017
  1.8321927e+000  1.7628862e+017
  1.8332226e+000  1.7626218e+017
  1.8342525e+000  1.7623578e+017
  1.8352824e+000  1.7615363e+017
  1.8363123e+000  1.7567332e+017
  1.8373422e+000  1.7519355e+017
  1.8383721e+000  1.7471431e+017
  1.8394020e+000  1.7461010e+017
  1.8404319e+000  1.7457432e+017
  1.8414618e+000  1.7453858e+017
  1.8424917e+000  1.7412730e+017
  1.8435216e+000  1.7341727e+017
  1.8445515e+000  1.7270803e+017
  1.8455814e+000  1.7229435e+017
  1.8466113e+000  1.7274143e+017
  1.8476412e+000  1.7318801e+017
  1.8486711e+000  1.7363409e+017
  1.8497010e+000  1.7380446e+017
  1.8507309e+000  1.7395756e+017
  1.8517608e+000  1.7411049e+017
  1.8527907e+000  1.7379792e+017
  1.8538206e+000  1.7319542e+017
  1.8548505e+000  1.7259358e+017
  1.8558804e+000  1.7197141e+017
  1.8569103e+000  1.7129529e+017
  1.8579402e+000  1.7061992e+017
  1.8589701e+000  1.6994530e+017
  1.8600000e+000  1.6997585e+017
  1.8610299e+000  1.7006188e+017
  1.8620598e+000  1.7014781e+017
  1.8630897e+000  1.6981101e+017
  1.8641196e+000  1.6914783e+017
  1.8651495e+000  1.6848538e+017
  1.8661794e+000  1.6775217e+017
  1.8672093e+000  1.6671152e+017
  1.8682392e+000  1.6567202e+017
  1.8692691e+000  1.6463366e+017
  1.8702990e+000  1.6404487e+017
  1.8713289e+000  1.6356883e+017
  1.8723588e+000  1.6309331e+017
  1.8733887e+000  1.6287116e+017
  1.8744186e+000  1.6302995e+017
  1.8754485e+000  1.6318857e+017
  1.8764784e+000  1.6334702e+017
  1.8775083e+000  1.6311821e+017
  1.8785382e+000  1.6288384e+017
  1.8795681e+000  1.6264973e+017
  1.8805980e+000  1.6224122e+017
  1.8816279e+000  1.6169524e+017
  1.8826578e+000  1.6114986e+017
  1.8836877e+000  1.6009973e+017
  1.8847176e+000  1.5531768e+017
  1.8857475e+000  1.5054085e+017
  1.8867774e+000  1.4576923e+017
  1.8878073e+000  1.4311318e+017
  1.8888372e+000  1.4151447e+017
  1.8898671e+000  1.3991750e+017
  1.8908970e+000  1.3968705e+017
  1.8919269e+000  1.4487328e+017
  1.8929568e+000  1.5005386e+017
  1.8939867e+000  1.5522880e+017
  1.8950166e+000  1.5764341e+017
  1.8960465e+000  1.5899798e+017
  1.8970764e+000  1.6035108e+017
  1.8981063e+000  1.6108733e+017
  1.8991362e+000  1.5977111e+017
  1.9001661e+000  1.5845631e+017
  1.9011960e+000  1.5714294e+017
  1.9022259e+000  1.5757414e+017
  1.9032558e+000  1.5866411e+017
  1.9042857e+000  1.5975290e+017
  1.9053156e+000  1.6005173e+017
  1.9063455e+000  1.5732947e+017
  1.9073754e+000  1.5461016e+017
  1.9084053e+000  1.5189377e+017
  1.9094352e+000  1.5129089e+017
  1.9104651e+000  1.5170422e+017
  1.9114950e+000  1.5211712e+017
  1.9125249e+000  1.5255933e+017
  1.9135548e+000  1.5320097e+017
  1.9145847e+000  1.5384192e+017
  1.9156146e+000  1.5448218e+017
  1.9166445e+000  1.5482191e+017
  1.9176744e+000  1.5493565e+017
  1.9187043e+000  1.5504927e+017
  1.9197342e+000  1.5516276e+017
  1.9207641e+000  1.5597820e+017
  1.9217940e+000  1.5679433e+017
  1.9228239e+000  1.5760959e+017
  1.9238538e+000  1.5793990e+017
  1.9248837e+000  1.5757738e+017
  1.9259136e+000  1.5721524e+017
  1.9269435e+000  1.5685349e+017
  1.9279734e+000  1.5636118e+017
  1.9290033e+000  1.5583889e+017
  1.9300332e+000  1.5531715e+017
  1.9310631e+000  1.5481599e+017
  1.9320930e+000  1.5439702e+017
  1.9331229e+000  1.5397850e+017
  1.9341528e+000  1.5356043e+017
  1.9351827e+000  1.5337090e+017
  1.9362126e+000  1.5335456e+017
  1.9372425e+000  1.5333824e+017
  1.9382724e+000  1.5332193e+017
  1.9393023e+000  1.5377057e+017
  1.9403322e+000  1.5425571e+017
  1.9413621e+000  1.5474032e+017
  1.9423920e+000  1.5499288e+017
  1.9434219e+000  1.5461915e+017
  1.9444518e+000  1.5424582e+017
  1.9454817e+000  1.5387288e+017
  1.9465116e+000  1.5271895e+017
  1.9475415e+000  1.5104394e+017
  1.9485714e+000  1.4937071e+017
  1.9496013e+000  1.4769924e+017
  1.9506312e+000  1.4808157e+017
  1.9516611e+000  1.4865582e+017
  1.9526910e+000  1.4922946e+017
  1.9537209e+000  1.4961431e+017
  1.9547508e+000  1.4931162e+017
  1.9557807e+000  1.4900925e+017
  1.9568106e+000  1.4870719e+017
  1.9578405e+000  1.4773124e+017
  1.9588704e+000  1.4608523e+017
  1.9599003e+000  1.4444095e+017
  1.9609302e+000  1.4279840e+017
  1.9619601e+000  1.4280530e+017
  1.9629900e+000  1.4329693e+017
  1.9640199e+000  1.4378804e+017
  1.9650498e+000  1.4424321e+017
  1.9660797e+000  1.4353320e+017
  1.9671096e+000  1.4282394e+017
  1.9681395e+000  1.4211542e+017
  1.9691694e+000  1.4149378e+017
  1.9701993e+000  1.4110362e+017
  1.9712292e+000  1.4071386e+017
  1.9722591e+000  1.4032452e+017
  1.9732890e+000  1.4037634e+017
  1.9743189e+000  1.4087042e+017
  1.9753488e+000  1.4136397e+017
  1.9763787e+000  1.4185701e+017
  1.9774086e+000  1.4160592e+017
  1.9784385e+000  1.4105358e+017
  1.9794684e+000  1.4050183e+017
  1.9804983e+000  1.3995064e+017
  1.9815282e+000  1.3969941e+017
  1.9825581e+000  1.3947845e+017
  1.9835880e+000  1.3925772e+017
  1.9846179e+000  1.3906010e+017
  1.9856478e+000  1.3909075e+017
  1.9866777e+000  1.3912136e+017
  1.9877076e+000  1.3915195e+017
  1.9887375e+000  1.3918147e+017
  1.9897674e+000  1.3920799e+017
  1.9907973e+000  1.3923448e+017
  1.9918272e+000  1.3926095e+017
  1.9928571e+000  1.3971490e+017
  1.9938870e+000  1.4078303e+017
  1.9949169e+000  1.4185007e+017
  1.9959468e+000  1.4291600e+017
  1.9969767e+000  1.4327365e+017
  1.9980066e+000  1.4304453e+017
  1.9990365e+000  1.4281565e+017
  2.0000664e+000  1.4258700e+017
  2.0010963e+000  1.4231399e+017
  2.0021262e+000  1.4201908e+017
  2.0031561e+000  1.4172446e+017
  2.0041860e+000  1.4143015e+017
  2.0052159e+000  1.4049671e+017
  2.0062458e+000  1.3937656e+017
  2.0072757e+000  1.3825756e+017
  2.0083056e+000  1.3713970e+017
  2.0093355e+000  1.3668794e+017
  2.0103654e+000  1.3634230e+017
  2.0113953e+000  1.3599701e+017
  2.0124252e+000  1.3565208e+017
  2.0134551e+000  1.3626402e+017
  2.0144850e+000  1.3693975e+017
  2.0155150e+000  1.3761478e+017
  2.0165449e+000  1.3828913e+017
  2.0175748e+000  1.3730565e+017
  2.0186047e+000  1.3631502e+017
  2.0196346e+000  1.3532539e+017
  2.0206645e+000  1.3440281e+017
  2.0216944e+000  1.3518079e+017
  2.0227243e+000  1.3595797e+017
  2.0237542e+000  1.3673436e+017
  2.0247841e+000  1.3743432e+017
  2.0258140e+000  1.3702120e+017
  2.0268439e+000  1.3660851e+017
  2.0278738e+000  1.3619623e+017
  2.0289037e+000  1.3580567e+017
  2.0299336e+000  1.3568290e+017
  2.0309635e+000  1.3556024e+017
  2.0319934e+000  1.3543771e+017
  2.0330233e+000  1.3532400e+017
  2.0340532e+000  1.3533012e+017
  2.0350831e+000  1.3533623e+017
  2.0361130e+000  1.3534234e+017
  2.0371429e+000  1.3534974e+017
  2.0381728e+000  1.3538462e+017
  2.0392027e+000  1.3541947e+017
  2.0402326e+000  1.3545428e+017
  2.0412625e+000  1.3548688e+017
  2.0422924e+000  1.3518035e+017
  2.0433223e+000  1.3487412e+017
  2.0443522e+000  1.3456820e+017
  2.0453821e+000  1.3426259e+017
  2.0464120e+000  1.3416659e+017
  2.0474419e+000  1.3408147e+017
  2.0484718e+000  1.3399643e+017
  2.0495017e+000  1.3391147e+017
  2.0505316e+000  1.3364903e+017
  2.0515615e+000  1.3336240e+017
  2.0525914e+000  1.3307606e+017
  2.0536213e+000  1.3279001e+017
  2.0546512e+000  1.3198729e+017
  2.0556811e+000  1.3104820e+017
  2.0567110e+000  1.3011005e+017
  2.0577409e+000  1.2917284e+017
  2.0587708e+000  1.2875447e+017
  2.0598007e+000  1.2857496e+017
  2.0608306e+000  1.2839563e+017
  2.0618605e+000  1.2821647e+017
  2.0628904e+000  1.2830225e+017
  2.0639203e+000  1.2859409e+017
  2.0649502e+000  1.2888564e+017
  2.0659801e+000  1.2917689e+017
  2.0670100e+000  1.2913725e+017
  2.0680399e+000  1.2864605e+017
  2.0690698e+000  1.2815534e+017
  2.0700997e+000  1.2766512e+017
  2.0711296e+000  1.2730101e+017
  2.0721595e+000  1.2728405e+017
  2.0731894e+000  1.2726711e+017
  2.0742193e+000  1.2725018e+017
  2.0752492e+000  1.2723049e+017
  2.0762791e+000  1.2718334e+017
  2.0773090e+000  1.2713623e+017
  2.0783389e+000  1.2708917e+017
  2.0793688e+000  1.2704215e+017
  2.0803987e+000  1.2609481e+017
  2.0814286e+000  1.2504897e+017
  2.0824585e+000  1.2400417e+017
  2.0834884e+000  1.2296040e+017
  2.0845183e+000  1.2274590e+017
  2.0855482e+000  1.2290058e+017
  2.0865781e+000  1.2305512e+017
  2.0876080e+000  1.2320950e+017
  2.0886379e+000  1.2318099e+017
  2.0896678e+000  1.2294263e+017
  2.0906977e+000  1.2270450e+017
  2.0917276e+000  1.2246660e+017
  2.0927575e+000  1.2227709e+017
  2.0937874e+000  1.2225718e+017
  2.0948173e+000  1.2223729e+017
  2.0958472e+000  1.2221742e+017
  2.0968771e+000  1.2219757e+017
  2.0979070e+000  1.2062240e+017
  2.0989369e+000  1.1898284e+017
  2.0999668e+000  1.1734489e+017
  2.1009967e+000  1.1570854e+017
  2.1020266e+000  1.1423730e+017
  2.1030565e+000  1.1284460e+017
  2.1040864e+000  1.1145326e+017
  2.1051163e+000  1.1006328e+017
  2.1061462e+000  1.1052383e+017
  2.1071761e+000  1.1397847e+017
  2.1082060e+000  1.1742972e+017
  2.1092359e+000  1.2087761e+017
  2.1102658e+000  1.2408581e+017
  2.1112957e+000  1.2392986e+017
  2.1123256e+000  1.2377407e+017
  2.1133555e+000  1.2361843e+017
  2.1143854e+000  1.2346294e+017
  2.1154153e+000  1.2355400e+017
  2.1164452e+000  1.2373540e+017
  2.1174751e+000  1.2391664e+017
  2.1185050e+000  1.2409769e+017
  2.1195349e+000  1.2426769e+017
  2.1205648e+000  1.2441969e+017
  2.1215947e+000  1.2457153e+017
  2.1226246e+000  1.2472323e+017
  2.1236545e+000  1.2487187e+017
  2.1246844e+000  1.2464306e+017
  2.1257143e+000  1.2441448e+017
  2.1267442e+000  1.2418611e+017
  2.1277741e+000  1.2395797e+017
  2.1288040e+000  1.2349225e+017
  2.1298339e+000  1.2288003e+017
  2.1308638e+000  1.2226841e+017
  2.1318937e+000  1.2165737e+017
  2.1329236e+000  1.2108029e+017
  2.1339535e+000  1.2062958e+017
  2.1349834e+000  1.2017931e+017
  2.1360133e+000  1.1972947e+017
  2.1370432e+000  1.1928007e+017
  2.1380731e+000  1.1866591e+017
  2.1391030e+000  1.1800635e+017
  2.1401329e+000  1.1734743e+017
  2.1411628e+000  1.1668915e+017
  2.1421927e+000  1.1616187e+017
  2.1432226e+000  1.1589274e+017
  2.1442525e+000  1.1562387e+017
  2.1452824e+000  1.1535525e+017
  2.1463123e+000  1.1508690e+017
  2.1473422e+000  1.1509596e+017
  2.1483721e+000  1.1514621e+017
  2.1494020e+000  1.1519642e+017
  2.1504319e+000  1.1524658e+017
  2.1514618e+000  1.1516506e+017
  2.1524917e+000  1.1487429e+017
  2.1535216e+000  1.1458380e+017
  2.1545515e+000  1.1429359e+017
  2.1555814e+000  1.1400365e+017
  2.1566113e+000  1.1438146e+017
  2.1576412e+000  1.1484817e+017
  2.1586711e+000  1.1531443e+017
  2.1597010e+000  1.1578024e+017
  2.1607309e+000  1.1605587e+017
  2.1617608e+000  1.1599200e+017
  2.1627907e+000  1.1592819e+017
  2.1638206e+000  1.1586445e+017
  2.1648505e+000  1.1580076e+017
  2.1658804e+000  1.1504263e+017
  2.1669103e+000  1.1412829e+017
  2.1679402e+000  1.1321481e+017
  2.1689701e+000  1.1230220e+017
  2.1700000e+000  1.1156471e+017
  2.1710299e+000  1.1134247e+017
  2.1720598e+000  1.1112044e+017
  2.1730897e+000  1.1089862e+017
  2.1741196e+000  1.1067701e+017
  2.1751495e+000  1.1062515e+017
  2.1761794e+000  1.1065669e+017
  2.1772093e+000  1.1068819e+017
  2.1782392e+000  1.1071966e+017
  2.1792691e+000  1.1078250e+017
  2.1802990e+000  1.1127673e+017
  2.1813289e+000  1.1177051e+017
  2.1823588e+000  1.1226381e+017
  2.1833887e+000  1.1275665e+017
  2.1844186e+000  1.1272433e+017
  2.1854485e+000  1.1203831e+017
  2.1864784e+000  1.1135294e+017
  2.1875083e+000  1.1066821e+017
  2.1885382e+000  1.0998413e+017
  2.1895681e+000  1.0982135e+017
  2.1905980e+000  1.0978702e+017
  2.1916279e+000  1.0975272e+017
  2.1926578e+000  1.0971844e+017
  2.1936877e+000  1.0970095e+017
  2.1947176e+000  1.0978718e+017
  2.1957475e+000  1.0987333e+017
  2.1967774e+000  1.0995940e+017
  2.1978073e+000  1.1004539e+017
  2.1988372e+000  1.1015709e+017
  2.1998671e+000  1.1029955e+017
  2.2008970e+000  1.1044188e+017
  2.2019269e+000  1.1058407e+017
  2.2029568e+000  1.1072613e+017
  2.2039867e+000  1.1048720e+017
  2.2050166e+000  1.1012212e+017
  2.2060465e+000  1.0975738e+017
  2.2070764e+000  1.0939299e+017
  2.2081063e+000  1.0902891e+017
  2.2091362e+000  1.0866472e+017
  2.2101661e+000  1.0830086e+017
  2.2111960e+000  1.0793734e+017
  2.2122259e+000  1.0757415e+017
  2.2132558e+000  1.0705495e+017
  2.2142857e+000  1.0613321e+017
  2.2153156e+000  1.0521232e+017
  2.2163455e+000  1.0429229e+017
  2.2173754e+000  1.0337312e+017
  2.2184053e+000  1.0342265e+017
  2.2194352e+000  1.0439332e+017
  2.2204651e+000  1.0536310e+017
  2.2214950e+000  1.0633197e+017
  2.2225249e+000  1.0729995e+017
  2.2235548e+000  1.0732407e+017
  2.2245847e+000  1.0698860e+017
  2.2256146e+000  1.0665345e+017
  2.2266445e+000  1.0631860e+017
  2.2276744e+000  1.0598406e+017
  2.2287043e+000  1.0634834e+017
  2.2297342e+000  1.0677789e+017
  2.2307641e+000  1.0720704e+017
  2.2317940e+000  1.0763579e+017
  2.2328239e+000  1.0801933e+017
  2.2338538e+000  1.0790705e+017
  2.2348837e+000  1.0779487e+017
  2.2359136e+000  1.0768280e+017
  2.2369435e+000  1.0757083e+017
  2.2379734e+000  1.0736579e+017
  2.2390033e+000  1.0684926e+017
  2.2400332e+000  1.0633320e+017
  2.2410631e+000  1.0581761e+017
  2.2420930e+000  1.0530250e+017
  2.2431229e+000  1.0506233e+017
  2.2441528e+000  1.0531985e+017
  2.2451827e+000  1.0557714e+017
  2.2462126e+000  1.0583419e+017
  2.2472425e+000  1.0609101e+017
  2.2482724e+000  1.0603969e+017
  2.2493023e+000  1.0562553e+017
  2.2503322e+000  1.0521174e+017
  2.2513621e+000  1.0479834e+017
  2.2523920e+000  1.0438531e+017
  2.2534219e+000  1.0419770e+017
  2.2544518e+000  1.0420165e+017
  2.2554817e+000  1.0420561e+017
  2.2565116e+000  1.0420955e+017
  2.2575415e+000  1.0421350e+017
  2.2585714e+000  1.0379093e+017
  2.2596013e+000  1.0308390e+017
  2.2606312e+000  1.0237751e+017
  2.2616611e+000  1.0167176e+017
  2.2626910e+000  1.0096666e+017
  2.2637209e+000  1.0091817e+017
  2.2647508e+000  1.0124457e+017
  2.2657807e+000  1.0157067e+017
  2.2668106e+000  1.0189648e+017
  2.2678405e+000  1.0222199e+017
  2.2688704e+000  1.0219577e+017
  2.2699003e+000  1.0198088e+017
  2.2709302e+000  1.0176618e+017
  2.2719601e+000  1.0155168e+017
  2.2729900e+000  1.0133737e+017
  2.2740199e+000  1.0146319e+017
  2.2750498e+000  1.0177825e+017
  2.2760797e+000  1.0209303e+017
  2.2771096e+000  1.0240752e+017
  2.2781395e+000  1.0272173e+017
  2.2791694e+000  1.0240203e+017
  2.2801993e+000  1.0167922e+017
  2.2812292e+000  1.0095707e+017
  2.2822591e+000  1.0023557e+017
  2.2832890e+000  9.9514727e+016
  2.2843189e+000  9.9052127e+016
  2.2853488e+000  9.8794991e+016
  2.2863787e+000  9.8538086e+016
  2.2874086e+000  9.8281413e+016
  2.2884385e+000  9.8024971e+016
  2.2894684e+000  9.7453064e+016
  2.2904983e+000  9.6538888e+016
  2.2915282e+000  9.5625533e+016
  2.2925581e+000  9.4712999e+016
  2.2935880e+000  9.3801284e+016
  2.2946179e+000  9.3506719e+016
  2.2956478e+000  9.4223344e+016
  2.2966777e+000  9.4939326e+016
  2.2977076e+000  9.5654666e+016
  2.2987375e+000  9.6369365e+016
  2.2997674e+000  9.7029559e+016
  2.3007973e+000  9.7531460e+016
  2.3018272e+000  9.8032913e+016
  2.3028571e+000  9.8533917e+016
  2.3038870e+000  9.9034473e+016
  2.3049169e+000  9.9406868e+016
  2.3059468e+000  9.8710746e+016
  2.3069767e+000  9.8015247e+016
  2.3080066e+000  9.7320368e+016
  2.3090365e+000  9.6626108e+016
  2.3100664e+000  9.5932468e+016
  2.3110963e+000  9.6455044e+016
  2.3121262e+000  9.7061352e+016
  2.3131561e+000  9.7667120e+016
  2.3141860e+000  9.8272349e+016
  2.3152159e+000  9.8877040e+016
  2.3162458e+000  9.8483769e+016
  2.3172757e+000  9.7739980e+016
  2.3183056e+000  9.6996852e+016
  2.3193355e+000  9.6254383e+016
  2.3203654e+000  9.5512574e+016
  2.3213953e+000  9.4457223e+016
  2.3224252e+000  9.3112959e+016
  2.3234551e+000  9.1769886e+016
  2.3244850e+000  9.0428004e+016
  2.3255150e+000  8.9087311e+016
  2.3265449e+000  8.8638413e+016
  2.3275748e+000  9.0523751e+016
  2.3286047e+000  9.2407421e+016
  2.3296346e+000  9.4289426e+016
  2.3306645e+000  9.6169767e+016
  2.3316944e+000  9.8031762e+016
  2.3327243e+000  9.7749687e+016
  2.3337542e+000  9.7467861e+016
  2.3347841e+000  9.7186283e+016
  2.3358140e+000  9.6904954e+016
  2.3368439e+000  9.6623873e+016
  2.3378738e+000  9.6409223e+016
  2.3389037e+000  9.6221172e+016
  2.3399336e+000  9.6033286e+016
  2.3409635e+000  9.5845565e+016
  2.3419934e+000  9.5658009e+016
  2.3430233e+000  9.5293465e+016
  2.3440532e+000  9.4660131e+016
  2.3450831e+000  9.4027354e+016
  2.3461130e+000  9.3395132e+016
  2.3471429e+000  9.2763465e+016
  2.3481728e+000  9.2058319e+016
  2.3492027e+000  9.0058689e+016
  2.3502326e+000  8.8060812e+016
  2.3512625e+000  8.6064685e+016
  2.3522924e+000  8.4070305e+016
  2.3533223e+000  8.2077672e+016
  2.3543522e+000  8.2728652e+016
  2.3553821e+000  8.4587361e+016
  2.3564120e+000  8.6444445e+016
  2.3574419e+000  8.8299907e+016
  2.3584718e+000  9.0153748e+016
  2.3595017e+000  9.1537916e+016
  2.3605316e+000  9.1790689e+016
  2.3615615e+000  9.2043240e+016
  2.3625914e+000  9.2295572e+016
  2.3636213e+000  9.2547684e+016
  2.3646512e+000  9.2799576e+016
  2.3656811e+000  9.1850610e+016
  2.3667110e+000  9.0729358e+016
  2.3677409e+000  8.9609082e+016
  2.3687708e+000  8.8489780e+016
  2.3698007e+000  8.7371450e+016
  2.3708306e+000  8.7014410e+016
  2.3718605e+000  8.7667522e+016
  2.3728904e+000  8.8320067e+016
  2.3739203e+000  8.8972046e+016
  2.3749502e+000  8.9623460e+016
  2.3759801e+000  9.0274308e+016
  2.3770100e+000  8.9845617e+016
  2.3780399e+000  8.9371196e+016
  2.3790698e+000  8.8897185e+016
  2.3800997e+000  8.8423585e+016
  2.3811296e+000  8.7950394e+016
  2.3821595e+000  8.7243604e+016
  2.3831894e+000  8.6265622e+016
  2.3842193e+000  8.5288485e+016
  2.3852492e+000  8.4312192e+016
  2.3862791e+000  8.3336741e+016
  2.3873090e+000  8.2362133e+016
  2.3883389e+000  8.2072912e+016
  2.3893688e+000  8.1827766e+016
  2.3903987e+000  8.1582830e+016
  2.3914286e+000  8.1338106e+016
  2.3924585e+000  8.1093592e+016
  2.3934884e+000  8.0310982e+016
  2.3945183e+000  7.8689702e+016
  2.3955482e+000  7.7069816e+016
  2.3965781e+000  7.5451322e+016
  2.3976080e+000  7.3834219e+016
  2.3986379e+000  7.2218504e+016
  2.3996678e+000  7.3940616e+016
  2.4006977e+000  7.6419072e+016
  2.4017276e+000  7.8895402e+016
  2.4027575e+000  8.1369610e+016
  2.4037874e+000  8.3841697e+016
  2.4048173e+000  8.5694019e+016
  2.4058472e+000  8.5252950e+016
  2.4068771e+000  8.4812258e+016
  2.4079070e+000  8.4371944e+016
  2.4089369e+000  8.3932005e+016
  2.4099668e+000  8.3492443e+016
  2.4109967e+000  8.3286420e+016
  2.4120266e+000  8.3247565e+016
  2.4130565e+000  8.3208744e+016
  2.4140864e+000  8.3169956e+016
  2.4151163e+000  8.3131200e+016
  2.4161462e+000  8.3092478e+016
  2.4171761e+000  8.3903303e+016
  2.4182060e+000  8.4781572e+016
  2.4192359e+000  8.5659093e+016
  2.4202658e+000  8.6535867e+016
  2.4212957e+000  8.7411895e+016
  2.4223256e+000  8.7938690e+016
  2.4233555e+000  8.7370706e+016
  2.4243854e+000  8.6803204e+016
  2.4254153e+000  8.6236184e+016
  2.4264452e+000  8.5669646e+016
  2.4274751e+000  8.5103588e+016
  2.4285050e+000  8.4785021e+016
  2.4295349e+000  8.4686052e+016
  2.4305648e+000  8.4587166e+016
  2.4315947e+000  8.4488363e+016
  2.4326246e+000  8.4389645e+016
  2.4336545e+000  8.4291010e+016
  2.4346844e+000  8.3922851e+016
  2.4357143e+000  8.3483317e+016
  2.4367442e+000  8.3044154e+016
  2.4377741e+000  8.2605362e+016
  2.4388040e+000  8.2166941e+016
  2.4398339e+000  8.1740900e+016
  2.4408638e+000  8.1844567e+016
  2.4418937e+000  8.1948147e+016
  2.4429236e+000  8.2051640e+016
  2.4439535e+000  8.2155045e+016
  2.4449834e+000  8.2258364e+016
  2.4460133e+000  8.2426629e+016
  2.4470432e+000  8.2817075e+016
  2.4480731e+000  8.3207192e+016
  2.4491030e+000  8.3596982e+016
  2.4501329e+000  8.3986444e+016
  2.4511628e+000  8.4375578e+016
  2.4521927e+000  8.4212570e+016
  2.4532226e+000  8.3228783e+016
  2.4542525e+000  8.2245821e+016
  2.4552824e+000  8.1263685e+016
  2.4563123e+000  8.0282371e+016
  2.4573422e+000  7.9301881e+016
  2.4583721e+000  7.8918779e+016
  2.4594020e+000  7.9026102e+016
  2.4604319e+000  7.9133336e+016
  2.4614618e+000  7.9240479e+016
  2.4624917e+000  7.9347533e+016
  2.4635216e+000  7.9454498e+016
  2.4645515e+000  7.9208200e+016
  2.4655814e+000  7.8785882e+016
  2.4666113e+000  7.8363917e+016
  2.4676412e+000  7.7942304e+016
  2.4686711e+000  7.7521043e+016
  2.4697010e+000  7.7100133e+016
  2.4707309e+000  7.6981013e+016
  2.4717608e+000  7.6959184e+016
  2.4727907e+000  7.6937373e+016
  2.4738206e+000  7.6915580e+016
  2.4748505e+000  7.6893806e+016
  2.4758804e+000  7.6872049e+016
  2.4769103e+000  7.7067559e+016
  2.4779402e+000  7.7311902e+016
  2.4789701e+000  7.7556042e+016
  2.4800000e+000  7.7799980e+016
  2.4810299e+000  7.8043715e+016
  2.4820598e+000  7.8287248e+016
  2.4830897e+000  7.8265388e+016
  2.4841196e+000  7.8195372e+016
  2.4851495e+000  7.8125414e+016
  2.4861794e+000  7.8055514e+016
  2.4872093e+000  7.7985671e+016
  2.4882392e+000  7.7915887e+016
  2.4892691e+000  7.8107139e+016
  2.4902990e+000  7.8345431e+016
  2.4913289e+000  7.8583526e+016
  2.4923588e+000  7.8821424e+016
  2.4933887e+000  7.9059126e+016
  2.4944186e+000  7.9296631e+016
  2.4954485e+000  7.9192590e+016
  2.4964784e+000  7.9012426e+016
  2.4975083e+000  7.8832411e+016
  2.4985382e+000  7.8652544e+016
  2.4995681e+000  7.8472826e+016
  2.5005980e+000  7.8293256e+016
  2.5016279e+000  7.8348831e+016
  2.5026578e+000  7.8479396e+016
  2.5036877e+000  7.8609853e+016
  2.5047176e+000  7.8740203e+016
  2.5057475e+000  7.8870446e+016
  2.5067774e+000  7.9000582e+016
  2.5078073e+000  7.8806866e+016
  2.5088372e+000  7.8452457e+016
  2.5098671e+000  7.8098339e+016
  2.5108970e+000  7.7744511e+016
  2.5119269e+000  7.7390974e+016
  2.5129568e+000  7.7037726e+016
  2.5139867e+000  7.6486808e+016
  2.5150166e+000  7.5772754e+016
  2.5160465e+000  7.5059284e+016
  2.5170764e+000  7.4346398e+016
  2.5181063e+000  7.3634096e+016
  2.5191362e+000  7.2922375e+016
  2.5201661e+000  7.2671388e+016
  2.5211960e+000  7.3122071e+016
  2.5222259e+000  7.3572385e+016
  2.5232558e+000  7.4022332e+016
  2.5242857e+000  7.4471912e+016
  2.5253156e+000  7.4921126e+016
  2.5263455e+000  7.5240814e+016
  2.5273754e+000  7.5084758e+016
  2.5284053e+000  7.4928828e+016
  2.5294352e+000  7.4773025e+016
  2.5304651e+000  7.4617350e+016
  2.5314950e+000  7.4461801e+016
  2.5325249e+000  7.4306378e+016
  2.5335548e+000  7.3815315e+016
  2.5345847e+000  7.3324559e+016
  2.5356146e+000  7.2834202e+016
  2.5366445e+000  7.2344243e+016
  2.5376744e+000  7.1854682e+016
  2.5387043e+000  7.1365518e+016
  2.5397342e+000  7.0813261e+016
  2.5407641e+000  7.0240785e+016
  2.5417940e+000  6.9668772e+016
  2.5428239e+000  6.9097223e+016
  2.5438538e+000  6.8526137e+016
  2.5448837e+000  6.7955513e+016
  2.5459136e+000  6.7113861e+016
  2.5469435e+000  6.5975536e+016
  2.5479734e+000  6.4838131e+016
  2.5490033e+000  6.3701645e+016
  2.5500332e+000  6.2566077e+016
  2.5510631e+000  6.1431426e+016
  2.5520930e+000  6.0808626e+016
  2.5531229e+000  6.2716846e+016
  2.5541528e+000  6.4623528e+016
  2.5551827e+000  6.6528673e+016
  2.5562126e+000  6.8432283e+016
  2.5572425e+000  7.0334359e+016
  2.5582724e+000  7.2234904e+016
  2.5593023e+000  7.2616437e+016
  2.5603322e+000  7.2679035e+016
  2.5613621e+000  7.2741582e+016
  2.5623920e+000  7.2804079e+016
  2.5634219e+000  7.2866525e+016
  2.5644518e+000  7.2928922e+016
  2.5654817e+000  7.3017143e+016
  2.5665116e+000  7.3136608e+016
  2.5675415e+000  7.3255977e+016
  2.5685714e+000  7.3375251e+016
  2.5696013e+000  7.3494428e+016
  2.5706312e+000  7.3613511e+016
  2.5716611e+000  7.3722378e+016
  2.5726910e+000  7.3618825e+016
  2.5737209e+000  7.3515354e+016
  2.5747508e+000  7.3411966e+016
  2.5757807e+000  7.3308661e+016
  2.5768106e+000  7.3205438e+016
  2.5778405e+000  7.3102298e+016
  2.5788704e+000  7.2977684e+016
  2.5799003e+000  7.2839133e+016
  2.5809302e+000  7.2700693e+016
  2.5819601e+000  7.2562364e+016
  2.5829900e+000  7.2424144e+016
  2.5840199e+000  7.2286035e+016
  2.5850498e+000  7.2153129e+016
  2.5860797e+000  7.2053704e+016
  2.5871096e+000  7.1954358e+016
  2.5881395e+000  7.1855091e+016
  2.5891694e+000  7.1755904e+016
  2.5901993e+000  7.1656795e+016
  2.5912292e+000  7.1557765e+016
  2.5922591e+000  7.1363711e+016
  2.5932890e+000  7.1112911e+016
  2.5943189e+000  7.0862310e+016
  2.5953488e+000  7.0611908e+016
  2.5963787e+000  7.0361705e+016
  2.5974086e+000  7.0111700e+016
  2.5984385e+000  6.9864775e+016
  2.5994684e+000  6.9649071e+016
  2.6004983e+000  6.9433538e+016
  2.6015282e+000  6.9218176e+016
  2.6025581e+000  6.9002985e+016
  2.6035880e+000  6.8787963e+016
  2.6046179e+000  6.8573112e+016
  2.6056478e+000  6.8566071e+016
  2.6066777e+000  6.8758241e+016
  2.6077076e+000  6.8950259e+016
  2.6087375e+000  6.9142125e+016
  2.6097674e+000  6.9333840e+016
  2.6107973e+000  6.9525404e+016
  2.6118272e+000  6.9716817e+016
  2.6128571e+000  6.9387297e+016
  2.6138870e+000  6.9000978e+016
  2.6149169e+000  6.8614963e+016
  2.6159468e+000  6.8229253e+016
  2.6169767e+000  6.7843846e+016
  2.6180066e+000  6.7458742e+016
  2.6190365e+000  6.7214592e+016
  2.6200664e+000  6.7375954e+016
  2.6210963e+000  6.7537189e+016
  2.6221262e+000  6.7698298e+016
  2.6231561e+000  6.7859280e+016
  2.6241860e+000  6.8020136e+016
  2.6252159e+000  6.8180865e+016
  2.6262458e+000  6.7978209e+016
  2.6272757e+000  6.7511645e+016
  2.6283056e+000  6.7045447e+016
  2.6293355e+000  6.6579613e+016
  2.6303654e+000  6.6114145e+016
  2.6313953e+000  6.5649041e+016
  2.6324252e+000  6.5184301e+016
  2.6334551e+000  6.4979125e+016
  2.6344850e+000  6.4814472e+016
  2.6355150e+000  6.4649949e+016
  2.6365449e+000  6.4485553e+016
  2.6375748e+000  6.4321287e+016
  2.6386047e+000  6.4157148e+016
  2.6396346e+000  6.4035348e+016
  2.6406645e+000  6.4235167e+016
  2.6416944e+000  6.4434830e+016
  2.6427243e+000  6.4634337e+016
  2.6437542e+000  6.4833689e+016
  2.6447841e+000  6.5032885e+016
  2.6458140e+000  6.5231927e+016
  2.6468439e+000  6.5242060e+016
  2.6478738e+000  6.4870947e+016
  2.6489037e+000  6.4500122e+016
  2.6499336e+000  6.4129586e+016
  2.6509635e+000  6.3759337e+016
  2.6519934e+000  6.3389376e+016
  2.6530233e+000  6.3019703e+016
  2.6540532e+000  6.2942841e+016
  2.6550831e+000  6.3146867e+016
  2.6561130e+000  6.3350735e+016
  2.6571429e+000  6.3554444e+016
  2.6581728e+000  6.3757996e+016
  2.6592027e+000  6.3961390e+016
  2.6602326e+000  6.4164627e+016
  2.6612625e+000  6.4091777e+016
  2.6622924e+000  6.3872307e+016
  2.6633223e+000  6.3653007e+016
  2.6643522e+000  6.3433876e+016
  2.6653821e+000  6.3214914e+016
  2.6664120e+000  6.2996122e+016
  2.6674419e+000  6.2777499e+016
  2.6684718e+000  6.2831169e+016
  2.6695017e+000  6.2971186e+016
  2.6705316e+000  6.3111094e+016
  2.6715615e+000  6.3250895e+016
  2.6725914e+000  6.3390588e+016
  2.6736213e+000  6.3530174e+016
  2.6746512e+000  6.3669652e+016
  2.6756811e+000  6.3750502e+016
  2.6767110e+000  6.3819156e+016
  2.6777409e+000  6.3887758e+016
  2.6787708e+000  6.3956306e+016
  2.6798007e+000  6.4024802e+016
  2.6808306e+000  6.4093246e+016
  2.6818605e+000  6.4161636e+016
  2.6828904e+000  6.4033210e+016
  2.6839203e+000  6.3872931e+016
  2.6849502e+000  6.3712775e+016
  2.6859801e+000  6.3552743e+016
  2.6870100e+000  6.3392832e+016
  2.6880399e+000  6.3233045e+016
  2.6890698e+000  6.3073380e+016
  2.6900997e+000  6.2730631e+016
  2.6911296e+000  6.2357042e+016
  2.6921595e+000  6.1983738e+016
  2.6931894e+000  6.1610720e+016
  2.6942193e+000  6.1237987e+016
  2.6952492e+000  6.0865539e+016
  2.6962791e+000  6.0493376e+016
  2.6973090e+000  6.0427009e+016
  2.6983389e+000  6.0431591e+016
  2.6993688e+000  6.0436169e+016
  2.7003987e+000  6.0440744e+016
  2.7014286e+000  6.0445315e+016
  2.7024585e+000  6.0449883e+016
  2.7034884e+000  6.0454447e+016
  2.7045183e+000  6.0520122e+016
  2.7055482e+000  6.0608311e+016
  2.7065781e+000  6.0696434e+016
  2.7076080e+000  6.0784489e+016
  2.7086379e+000  6.0872478e+016
  2.7096678e+000  6.0960399e+016
  2.7106977e+000  6.1048254e+016
  2.7117276e+000  6.1045658e+016
  2.7127575e+000  6.0985424e+016
  2.7137874e+000  6.0925237e+016
  2.7148173e+000  6.0865095e+016
  2.7158472e+000  6.0804999e+016
  2.7168771e+000  6.0744949e+016
  2.7179070e+000  6.0684944e+016
  2.7189369e+000  6.0499071e+016
  2.7199668e+000  6.0160777e+016
  2.7209967e+000  5.9822739e+016
  2.7220266e+000  5.9484958e+016
  2.7230565e+000  5.9147431e+016
  2.7240864e+000  5.8810160e+016
  2.7251163e+000  5.8473144e+016
  2.7261462e+000  5.8171190e+016
  2.7271761e+000  5.7971357e+016
  2.7282060e+000  5.7771674e+016
  2.7292359e+000  5.7572141e+016
  2.7302658e+000  5.7372760e+016
  2.7312957e+000  5.7173528e+016
  2.7323256e+000  5.6974447e+016
  2.7333555e+000  5.6777970e+016
  2.7343854e+000  5.6717826e+016
  2.7354153e+000  5.6657727e+016
  2.7364452e+000  5.6597673e+016
  2.7374751e+000  5.6537664e+016
  2.7385050e+000  5.6477701e+016
  2.7395349e+000  5.6417782e+016
  2.7405648e+000  5.6357909e+016
  2.7415947e+000  5.6698100e+016
  2.7426246e+000  5.7177688e+016
  2.7436545e+000  5.7656916e+016
  2.7446844e+000  5.8135785e+016
  2.7457143e+000  5.8614294e+016
  2.7467442e+000  5.9092444e+016
  2.7477741e+000  5.9570236e+016
  2.7488040e+000  5.9711557e+016
  2.7498339e+000  5.9397461e+016
  2.7508638e+000  5.9083600e+016
  2.7518937e+000  5.8769974e+016
  2.7529236e+000  5.8456582e+016
  2.7539535e+000  5.8143425e+016
  2.7549834e+000  5.7830503e+016
  2.7560133e+000  5.7517651e+016
  2.7570432e+000  5.7202798e+016
  2.7580731e+000  5.6888179e+016
  2.7591030e+000  5.6573796e+016
  2.7601329e+000  5.6259647e+016
  2.7611628e+000  5.5945733e+016
  2.7621927e+000  5.5632052e+016
  2.7632226e+000  5.5318606e+016
  2.7642525e+000  5.5150433e+016
  2.7652824e+000  5.5053753e+016
  2.7663123e+000  5.4957146e+016
  2.7673422e+000  5.4860610e+016
  2.7683721e+000  5.4764146e+016
  2.7694020e+000  5.4667754e+016
  2.7704319e+000  5.4571433e+016
  2.7714618e+000  5.4316682e+016
  2.7724917e+000  5.3536284e+016
  2.7735216e+000  5.2756467e+016
  2.7745515e+000  5.1977228e+016
  2.7755814e+000  5.1198567e+016
  2.7766113e+000  5.0420485e+016
  2.7776412e+000  4.9642979e+016
  2.7786711e+000  4.8866049e+016
  2.7797010e+000  4.9030683e+016
  2.7807309e+000  4.9506059e+016
  2.7817608e+000  4.9981084e+016
  2.7827907e+000  5.0455757e+016
  2.7838206e+000  5.0930079e+016
  2.7848505e+000  5.1404050e+016
  2.7858804e+000  5.1877671e+016
  2.7869103e+000  5.2183042e+016
  2.7879402e+000  5.1926177e+016
  2.7889701e+000  5.1669502e+016
  2.7900000e+000  5.1413017e+016
  2.7910299e+000  5.1156720e+016
  2.7920598e+000  5.0900613e+016
  2.7930897e+000  5.0644695e+016
  2.7941196e+000  5.0388965e+016
  2.7951495e+000  5.0318728e+016
  2.7961794e+000  5.0341327e+016
  2.7972093e+000  5.0363909e+016
  2.7982392e+000  5.0386475e+016
  2.7992691e+000  5.0409024e+016
  2.8002990e+000  5.0431557e+016
  2.8013289e+000  5.0454072e+016
  2.8023588e+000  5.0449883e+016
  2.8033887e+000  5.0028943e+016
  2.8044186e+000  4.9608311e+016
  2.8054485e+000  4.9187989e+016
  2.8064784e+000  4.8767974e+016
  2.8075083e+000  4.8348269e+016
  2.8085382e+000  4.7928870e+016
  2.8095681e+000  4.7509780e+016
  2.8105980e+000  4.7231836e+016
  2.8116279e+000  4.7155609e+016
  2.8126578e+000  4.7079438e+016
  2.8136877e+000  4.7003323e+016
  2.8147176e+000  4.6927264e+016
  2.8157475e+000  4.6851260e+016
  2.8167774e+000  4.6775312e+016
  2.8178073e+000  4.6699419e+016
  2.8188372e+000  4.6124657e+016
  2.8198671e+000  4.5355694e+016
  2.8208970e+000  4.4587293e+016
  2.8219269e+000  4.3819452e+016
  2.8229568e+000  4.3052172e+016
  2.8239867e+000  4.2285452e+016
  2.8250166e+000  4.1519290e+016
  2.8260465e+000  4.0753687e+016
  2.8270764e+000  4.1195517e+016
  2.8281063e+000  4.1656856e+016
  2.8291362e+000  4.2117859e+016
  2.8301661e+000  4.2578526e+016
  2.8311960e+000  4.3038858e+016
  2.8322259e+000  4.3498856e+016
  2.8332558e+000  4.3958519e+016
  2.8342857e+000  4.4376561e+016
  2.8353156e+000  4.4633739e+016
  2.8363455e+000  4.4890730e+016
  2.8373754e+000  4.5147535e+016
  2.8384053e+000  4.5404153e+016
  2.8394352e+000  4.5660585e+016
  2.8404651e+000  4.5916831e+016
  2.8414950e+000  4.6172892e+016
  2.8425249e+000  4.6112994e+016
  2.8435548e+000  4.5540107e+016
  2.8445847e+000  4.4967635e+016
  2.8456146e+000  4.4395576e+016
  2.8466445e+000  4.3823932e+016
  2.8476744e+000  4.3252702e+016
  2.8487043e+000  4.2681884e+016
  2.8497342e+000  4.2111479e+016
  2.8507641e+000  4.1598253e+016
  2.8517940e+000  4.1139328e+016
  2.8528239e+000  4.0680735e+016
  2.8538538e+000  4.0222472e+016
  2.8548837e+000  3.9764540e+016
  2.8559136e+000  3.9306939e+016
  2.8569435e+000  3.8849667e+016
  2.8579734e+000  3.8392725e+016
  2.8590033e+000  3.8471497e+016
  2.8600332e+000  3.8907694e+016
  2.8610631e+000  3.9343577e+016
  2.8620930e+000  3.9779146e+016
  2.8631229e+000  4.0214402e+016
  2.8641528e+000  4.0649344e+016
  2.8651827e+000  4.1083975e+016
  2.8662126e+000  4.1518292e+016
  2.8672425e+000  4.0860130e+016
  2.8682724e+000  3.9590903e+016
  2.8693023e+000  3.8322588e+016
  2.8703322e+000  3.7055182e+016
  2.8713621e+000  3.5788686e+016
  2.8723920e+000  3.4523098e+016
  2.8734219e+000  3.3258417e+016
  2.8744518e+000  3.1994643e+016
  2.8754817e+000  3.1256393e+016
  2.8765116e+000  3.0818002e+016
  2.8775415e+000  3.0379924e+016
  2.8785714e+000  2.9942160e+016
  2.8796013e+000  2.9504709e+016
  2.8806312e+000  2.9067571e+016
  2.8816611e+000  2.8630745e+016
  2.8826910e+000  2.8194231e+016
  2.8837209e+000  2.8558789e+016
  2.8847508e+000  2.9488331e+016
  2.8857807e+000  3.0417209e+016
  2.8868106e+000  3.1345425e+016
  2.8878405e+000  3.2272978e+016
  2.8888704e+000  3.3199870e+016
  2.8899003e+000  3.4126102e+016
  2.8909302e+000  3.5051674e+016
  2.8919601e+000  3.5639503e+016
  2.8929900e+000  3.5874844e+016
  2.8940199e+000  3.6110017e+016
  2.8950498e+000  3.6345023e+016
  2.8960797e+000  3.6579862e+016
  2.8971096e+000  3.6814533e+016
  2.8981395e+000  3.7049038e+016
  2.8991694e+000  3.7283376e+016
  2.9001993e+000  3.7448229e+016
  2.9012292e+000  3.7481393e+016
  2.9022591e+000  3.7514533e+016
  2.9032890e+000  3.7547650e+016
  2.9043189e+000  3.7580743e+016
  2.9053488e+000  3.7613813e+016
  2.9063787e+000  3.7646859e+016
  2.9074086e+000  3.7679882e+016
  2.9084385e+000  3.7728456e+016
  2.9094684e+000  3.7862826e+016
  2.9104983e+000  3.7997101e+016
  2.9115282e+000  3.8131281e+016
  2.9125581e+000  3.8265366e+016
  2.9135880e+000  3.8399357e+016
  2.9146179e+000  3.8533253e+016
  2.9156478e+000  3.8667054e+016
  2.9166777e+000  3.8800760e+016
  2.9177076e+000  3.8665929e+016
  2.9187375e+000  3.8506036e+016
  2.9197674e+000  3.8346256e+016
  2.9207973e+000  3.8186589e+016
  2.9218272e+000  3.8027034e+016
  2.9228571e+000  3.7867591e+016
  2.9238870e+000  3.7708261e+016
  2.9249169e+000  3.7549043e+016
  2.9259468e+000  3.7511159e+016
  2.9269767e+000  3.7545447e+016
  2.9280066e+000  3.7579711e+016
  2.9290365e+000  3.7613951e+016
  2.9300664e+000  3.7648166e+016
  2.9310963e+000  3.7682358e+016
  2.9321262e+000  3.7716525e+016
  2.9331561e+000  3.7750669e+016
  2.9341860e+000  3.7801530e+016
  2.9352159e+000  3.7893188e+016
  2.9362458e+000  3.7984782e+016
  2.9372757e+000  3.8076312e+016
  2.9383056e+000  3.8167778e+016
  2.9393355e+000  3.8259180e+016
  2.9403654e+000  3.8350517e+016
  2.9413953e+000  3.8441791e+016
  2.9424252e+000  3.8533001e+016
  2.9434551e+000  3.8116151e+016
  2.9444850e+000  3.7646610e+016
  2.9455150e+000  3.7177397e+016
  2.9465449e+000  3.6708513e+016
  2.9475748e+000  3.6239956e+016
  2.9486047e+000  3.5771726e+016
  2.9496346e+000  3.5303824e+016
  2.9506645e+000  3.4836248e+016
  2.9516944e+000  3.4694248e+016
  2.9527243e+000  3.4917777e+016
  2.9537542e+000  3.5141149e+016
  2.9547841e+000  3.5364365e+016
  2.9558140e+000  3.5587426e+016
  2.9568439e+000  3.5810332e+016
  2.9578738e+000  3.6033083e+016
  2.9589037e+000  3.6255678e+016
  2.9599336e+000  3.6478118e+016
  2.9609635e+000  3.6348654e+016
  2.9619934e+000  3.6214353e+016
  2.9630233e+000  3.6080145e+016
  2.9640532e+000  3.5946031e+016
  2.9650831e+000  3.5812010e+016
  2.9661130e+000  3.5678082e+016
  2.9671429e+000  3.5544246e+016
  2.9681728e+000  3.5410504e+016
  2.9692027e+000  3.5404021e+016
  2.9702326e+000  3.5552200e+016
  2.9712625e+000  3.5700275e+016
  2.9722924e+000  3.5848248e+016
  2.9733223e+000  3.5996118e+016
  2.9743522e+000  3.6143886e+016
  2.9753821e+000  3.6291552e+016
  2.9764120e+000  3.6439115e+016
  2.9774419e+000  3.6586576e+016
  2.9784718e+000  3.6529324e+016
  2.9795017e+000  3.6440260e+016
  2.9805316e+000  3.6351257e+016
  2.9815615e+000  3.6262316e+016
  2.9825914e+000  3.6173436e+016
  2.9836213e+000  3.6084617e+016
  2.9846512e+000  3.5995860e+016
  2.9856811e+000  3.5907164e+016
  2.9867110e+000  3.5793425e+016
  2.9877409e+000  3.5594826e+016
  2.9887708e+000  3.5396364e+016
  2.9898007e+000  3.5198039e+016
  2.9908306e+000  3.4999850e+016
  2.9918605e+000  3.4801798e+016
  2.9928904e+000  3.4603882e+016
  2.9939203e+000  3.4406103e+016
  2.9949502e+000  3.4208459e+016
  2.9959801e+000  3.4145153e+016
  2.9970100e+000  3.4196572e+016
  2.9980399e+000  3.4247955e+016
  2.9990698e+000  3.4299303e+016
  3.0000997e+000  3.4350615e+016
  3.0011296e+000  3.4401893e+016
  3.0021595e+000  3.4453135e+016
  3.0031894e+000  3.4504342e+016
  3.0042193e+000  3.4555514e+016
  3.0052492e+000  3.4533774e+016
  3.0062791e+000  3.4493602e+016
  3.0073090e+000  3.4453458e+016
  3.0083389e+000  3.4413342e+016
  3.0093688e+000  3.4373252e+016
  3.0103987e+000  3.4333191e+016
  3.0114286e+000  3.4293156e+016
  3.0124585e+000  3.4253149e+016
  3.0134884e+000  3.4211495e+016
  3.0145183e+000  3.3761641e+016
  3.0155482e+000  3.3312094e+016
  3.0165781e+000  3.2862853e+016
  3.0176080e+000  3.2413920e+016
  3.0186379e+000  3.1965293e+016
  3.0196678e+000  3.1516972e+016
  3.0206977e+000  3.1068956e+016
  3.0217276e+000  3.0621246e+016
  3.0227575e+000  3.0313139e+016
  3.0237874e+000  3.0752755e+016
  3.0248173e+000  3.1192071e+016
  3.0258472e+000  3.1631089e+016
  3.0268771e+000  3.2069807e+016
  3.0279070e+000  3.2508227e+016
  3.0289369e+000  3.2946350e+016
  3.0299668e+000  3.3384174e+016
  3.0309967e+000  3.3821700e+016
  3.0320266e+000  3.4067244e+016
  3.0330565e+000  3.3756652e+016
  3.0340864e+000  3.3446270e+016
  3.0351163e+000  3.3136100e+016
  3.0361462e+000  3.2826139e+016
  3.0371761e+000  3.2516390e+016
  3.0382060e+000  3.2206850e+016
  3.0392359e+000  3.1897519e+016
  3.0402658e+000  3.1588399e+016
  3.0412957e+000  3.1337739e+016
  3.0423256e+000  3.1222186e+016
  3.0433555e+000  3.1106712e+016
  3.0443854e+000  3.0991316e+016
  3.0454153e+000  3.0875998e+016
  3.0464452e+000  3.0760758e+016
  3.0474751e+000  3.0645596e+016
  3.0485050e+000  3.0530512e+016
  3.0495349e+000  3.0415505e+016
  3.0505648e+000  3.0352147e+016
  3.0515947e+000  3.0413868e+016
  3.0526246e+000  3.0475548e+016
  3.0536545e+000  3.0537186e+016
  3.0546844e+000  3.0598783e+016
  3.0557143e+000  3.0660338e+016
  3.0567442e+000  3.0721851e+016
  3.0577741e+000  3.0783323e+016
  3.0588040e+000  3.0844754e+016
  3.0598339e+000  3.0909089e+016
  3.0608638e+000  3.0983393e+016
  3.0618937e+000  3.1057648e+016
  3.0629236e+000  3.1131852e+016
  3.0639535e+000  3.1206007e+016
  3.0649834e+000  3.1280111e+016
  3.0660133e+000  3.1354166e+016
  3.0670432e+000  3.1428171e+016
  3.0680731e+000  3.1502127e+016
  3.0691030e+000  3.1562049e+016
  3.0701329e+000  3.1505206e+016
  3.0711628e+000  3.1448403e+016
  3.0721927e+000  3.1391637e+016
  3.0732226e+000  3.1334909e+016
  3.0742525e+000  3.1278219e+016
  3.0752824e+000  3.1221567e+016
  3.0763123e+000  3.1164953e+016
  3.0773422e+000  3.1108378e+016
  3.0783721e+000  3.1051839e+016
  3.0794020e+000  3.1060862e+016
  3.0804319e+000  3.1074773e+016
  3.0814618e+000  3.1088674e+016
  3.0824917e+000  3.1102567e+016
  3.0835216e+000  3.1116450e+016
  3.0845515e+000  3.1130324e+016
  3.0855814e+000  3.1144189e+016
  3.0866113e+000  3.1158045e+016
  3.0876412e+000  3.1171891e+016
  3.0886711e+000  3.1042500e+016
  3.0897010e+000  3.0851035e+016
  3.0907309e+000  3.0659697e+016
  3.0917608e+000  3.0468487e+016
  3.0927907e+000  3.0277404e+016
  3.0938206e+000  3.0086448e+016
  3.0948505e+000  2.9895619e+016
  3.0958804e+000  2.9704918e+016
  3.0969103e+000  2.9514343e+016
  3.0979402e+000  2.9328241e+016
  3.0989701e+000  2.9148597e+016
  3.1000000e+000  2.8969072e+016
  3.1010299e+000  2.8789667e+016
  3.1020598e+000  2.8610381e+016
  3.1030897e+000  2.8431213e+016
  3.1041196e+000  2.8252165e+016
  3.1051495e+000  2.8073235e+016
  3.1061794e+000  2.7894424e+016
  3.1072093e+000  2.7677588e+016
  3.1082392e+000  2.6849664e+016
  3.1092691e+000  2.6022289e+016
  3.1102990e+000  2.5195461e+016
  3.1113289e+000  2.4369181e+016
  3.1123588e+000  2.3543448e+016
  3.1133887e+000  2.2718261e+016
  3.1144186e+000  2.1893619e+016
  3.1154485e+000  2.1069523e+016
  3.1164784e+000  2.0245972e+016
  3.1175083e+000  1.9500299e+016
  3.1185382e+000  1.8796331e+016
  3.1195681e+000  1.8092828e+016
  3.1205980e+000  1.7389789e+016
  3.1216279e+000  1.6687215e+016
  3.1226578e+000  1.5985104e+016
  3.1236877e+000  1.5283455e+016
  3.1247176e+000  1.4582270e+016
  3.1257475e+000  1.3881546e+016
  3.1267774e+000  1.3467736e+016
  3.1278073e+000  1.4299289e+016
  3.1288372e+000  1.5130294e+016
  3.1298671e+000  1.5960753e+016
  3.1308970e+000  1.6790665e+016
  3.1319269e+000  1.7620031e+016
  3.1329568e+000  1.8448852e+016
  3.1339867e+000  1.9277128e+016
  3.1350166e+000  2.0104860e+016
  3.1360465e+000  2.0932049e+016
  3.1370764e+000  2.0671502e+016
  3.1381063e+000  1.9856968e+016
  3.1391362e+000  1.9042969e+016
  3.1401661e+000  1.8229504e+016
  3.1411960e+000  1.7416573e+016
  3.1422259e+000  1.6604174e+016
  3.1432558e+000  1.5792307e+016
  3.1442857e+000  1.4980973e+016
  3.1453156e+000  1.4170170e+016
  3.1463455e+000  1.3418687e+016
  3.1473754e+000  1.3365622e+016
  3.1484053e+000  1.3312592e+016
  3.1494352e+000  1.3259597e+016
  3.1504651e+000  1.3206636e+016
  3.1514950e+000  1.3153709e+016
  3.1525249e+000  1.3100818e+016
  3.1535548e+000  1.3047961e+016
  3.1545847e+000  1.2995138e+016
  3.1556146e+000  1.2942350e+016
  3.1566445e+000  1.3255897e+016
  3.1576744e+000  1.4049702e+016
  3.1587043e+000  1.4842988e+016
  3.1597342e+000  1.5635758e+016
  3.1607641e+000  1.6428011e+016
  3.1617940e+000  1.7219748e+016
  3.1628239e+000  1.8010970e+016
  3.1638538e+000  1.8801676e+016
  3.1648837e+000  1.9591868e+016
  3.1659136e+000  2.0381545e+016
  3.1669435e+000  2.0506857e+016
  3.1679734e+000  2.0381943e+016
  3.1690033e+000  2.0257110e+016
  3.1700332e+000  2.0132359e+016
  3.1710631e+000  2.0007688e+016
  3.1720930e+000  1.9883099e+016
  3.1731229e+000  1.9758590e+016
  3.1741528e+000  1.9634163e+016
  3.1751827e+000  1.9509815e+016
  3.1762126e+000  1.9385549e+016
  3.1772425e+000  1.9143273e+016
  3.1782724e+000  1.8896020e+016
  3.1793023e+000  1.8648927e+016
  3.1803322e+000  1.8401993e+016
  3.1813621e+000  1.8155220e+016
  3.1823920e+000  1.7908606e+016
  3.1834219e+000  1.7662152e+016
  3.1844518e+000  1.7415858e+016
  3.1854817e+000  1.7169723e+016
  3.1865116e+000  1.6931049e+016
  3.1875415e+000  1.6742212e+016
  3.1885714e+000  1.6553498e+016
  3.1896013e+000  1.6364905e+016
  3.1906312e+000  1.6176434e+016
  3.1916611e+000  1.5988084e+016
  3.1926910e+000  1.5799856e+016
  3.1937209e+000  1.5611750e+016
  3.1947508e+000  1.5423765e+016
  3.1957807e+000  1.5235901e+016
  3.1968106e+000  1.5094893e+016
  3.1978405e+000  1.5106032e+016
  3.1988704e+000  1.5117163e+016
  3.1999003e+000  1.5128286e+016
  3.2009302e+000  1.5139403e+016
  3.2019601e+000  1.5150513e+016
  3.2029900e+000  1.5161615e+016
  3.2040199e+000  1.5172710e+016
  3.2050498e+000  1.5183798e+016
  3.2060797e+000  1.5194879e+016
  3.2071096e+000  1.5198665e+016
  3.2081395e+000  1.5183571e+016
  3.2091694e+000  1.5168487e+016
  3.2101993e+000  1.5153413e+016
  3.2112292e+000  1.5138348e+016
  3.2122591e+000  1.5123294e+016
  3.2132890e+000  1.5108248e+016
  3.2143189e+000  1.5093213e+016
  3.2153488e+000  1.5078187e+016
  3.2163787e+000  1.5063170e+016
  3.2174086e+000  1.4990824e+016
  3.2184385e+000  1.4753560e+016
  3.2194684e+000  1.4516447e+016
  3.2204983e+000  1.4279487e+016
  3.2215282e+000  1.4042677e+016
  3.2225581e+000  1.3806019e+016
  3.2235880e+000  1.3569513e+016
  3.2246179e+000  1.3333157e+016
  3.2256478e+000  1.3096952e+016
  3.2266777e+000  1.2860898e+016
  3.2277076e+000  1.2628475e+016
  3.2287375e+000  1.2412883e+016
  3.2297674e+000  1.2197428e+016
  3.2307973e+000  1.1982110e+016
  3.2318272e+000  1.1766930e+016
  3.2328571e+000  1.1551887e+016
  3.2338870e+000  1.1336980e+016
  3.2349169e+000  1.1122211e+016
  3.2359468e+000  1.0907578e+016
  3.2369767e+000  1.0693082e+016
  3.2380066e+000  1.0492169e+016
  3.2390365e+000  1.0892495e+016
  3.2400664e+000  1.1292568e+016
  3.2410963e+000  1.1692386e+016
  3.2421262e+000  1.2091950e+016
  3.2431561e+000  1.2491260e+016
  3.2441860e+000  1.2890317e+016
  3.2452159e+000  1.3289120e+016
  3.2462458e+000  1.3687671e+016
  3.2472757e+000  1.4085968e+016
  3.2483056e+000  1.4484013e+016
  3.2493355e+000  1.4731616e+016
  3.2503654e+000  1.4942746e+016
  3.2513953e+000  1.5153742e+016
  3.2524252e+000  1.5364604e+016
  3.2534551e+000  1.5575333e+016
  3.2544850e+000  1.5785929e+016
  3.2555150e+000  1.5996391e+016
  3.2565449e+000  1.6206721e+016
  3.2575748e+000  1.6416917e+016
  3.2586047e+000  1.6626980e+016
  3.2596346e+000  1.6674147e+016
  3.2606645e+000  1.6572276e+016
  3.2616944e+000  1.6470468e+016
  3.2627243e+000  1.6368725e+016
  3.2637542e+000  1.6267046e+016
  3.2647841e+000  1.6165431e+016
  3.2658140e+000  1.6063881e+016
  3.2668439e+000  1.5962394e+016
  3.2678738e+000  1.5860972e+016
  3.2689037e+000  1.5759613e+016
  3.2699336e+000  1.5726391e+016
  3.2709635e+000  1.6022044e+016
  3.2719934e+000  1.6317511e+016
  3.2730233e+000  1.6612792e+016
  3.2740532e+000  1.6907887e+016
  3.2750831e+000  1.7202797e+016
  3.2761130e+000  1.7497521e+016
  3.2771429e+000  1.7792060e+016
  3.2781728e+000  1.8086414e+016
  3.2792027e+000  1.8380583e+016
  3.2802326e+000  1.8674567e+016
  3.2812625e+000  1.8473162e+016
  3.2822924e+000  1.8109497e+016
  3.2833223e+000  1.7746060e+016
  3.2843522e+000  1.7382851e+016
  3.2853821e+000  1.7019869e+016
  3.2864120e+000  1.6657115e+016
  3.2874419e+000  1.6294589e+016
  3.2884718e+000  1.5932289e+016
  3.2895017e+000  1.5570216e+016
  3.2905316e+000  1.5208370e+016
  3.2915615e+000  1.4919554e+016
  3.2925914e+000  1.4831811e+016
  3.2936213e+000  1.4744122e+016
  3.2946512e+000  1.4656489e+016
  3.2956811e+000  1.4568910e+016
  3.2967110e+000  1.4481386e+016
  3.2977409e+000  1.4393917e+016
  3.2987708e+000  1.4306502e+016
  3.2998007e+000  1.4219142e+016
  3.3008306e+000  1.4131837e+016
  3.3018605e+000  1.4044585e+016
  3.3028904e+000  1.3870250e+016
  3.3039203e+000  1.3660372e+016
  3.3049502e+000  1.3450626e+016
  3.3059801e+000  1.3241010e+016
  3.3070100e+000  1.3031524e+016
  3.3080399e+000  1.2822169e+016
  3.3090698e+000  1.2612945e+016
  3.3100997e+000  1.2403850e+016
  3.3111296e+000  1.2194886e+016
  3.3121595e+000  1.1986052e+016
  3.3131894e+000  1.1803838e+016
  3.3142193e+000  1.1913245e+016
  3.3152492e+000  1.2022583e+016
  3.3162791e+000  1.2131854e+016
  3.3173090e+000  1.2241057e+016
  3.3183389e+000  1.2350192e+016
  3.3193688e+000  1.2459260e+016
  3.3203987e+000  1.2568259e+016
  3.3214286e+000  1.2677191e+016
  3.3224585e+000  1.2786056e+016
  3.3234884e+000  1.2894853e+016
  3.3245183e+000  1.3016011e+016
  3.3255482e+000  1.3156833e+016
  3.3265781e+000  1.3297568e+016
  3.3276080e+000  1.3438216e+016
  3.3286379e+000  1.3578777e+016
  3.3296678e+000  1.3719251e+016
  3.3306977e+000  1.3859638e+016
  3.3317276e+000  1.3999938e+016
  3.3327575e+000  1.4140151e+016
  3.3337874e+000  1.4280278e+016
  3.3348173e+000  1.4420318e+016
  3.3358472e+000  1.4453681e+016
  3.3368771e+000  1.4421138e+016
  3.3379070e+000  1.4388616e+016
  3.3389369e+000  1.4356114e+016
  3.3399668e+000  1.4323632e+016
  3.3409967e+000  1.4291171e+016
  3.3420266e+000  1.4258729e+016
  3.3430565e+000  1.4226307e+016
  3.3440864e+000  1.4193905e+016
  3.3451163e+000  1.4161523e+016
  3.3461462e+000  1.4129161e+016
  3.3471761e+000  1.4172347e+016
  3.3482060e+000  1.4237116e+016
  3.3492359e+000  1.4301845e+016
  3.3502658e+000  1.4366534e+016
  3.3512957e+000  1.4431184e+016
  3.3523256e+000  1.4495794e+016
  3.3533555e+000  1.4560364e+016
  3.3543854e+000  1.4624895e+016
  3.3554153e+000  1.4689386e+016
  3.3564452e+000  1.4753837e+016
  3.3574751e+000  1.4818249e+016
  3.3585050e+000  1.4722422e+016
  3.3595349e+000  1.4601489e+016
  3.3605648e+000  1.4480629e+016
  3.3615947e+000  1.4359844e+016
  3.3626246e+000  1.4239133e+016
  3.3636545e+000  1.4118496e+016
  3.3646844e+000  1.3997932e+016
  3.3657143e+000  1.3877442e+016
  3.3667442e+000  1.3757026e+016
  3.3677741e+000  1.3636684e+016
  3.3688040e+000  1.3516415e+016
  3.3698339e+000  1.3587441e+016
  3.3708638e+000  1.3685142e+016
  3.3718937e+000  1.3782783e+016
  3.3729236e+000  1.3880364e+016
  3.3739535e+000  1.3977886e+016
  3.3749834e+000  1.4075348e+016
  3.3760133e+000  1.4172750e+016
  3.3770432e+000  1.4270094e+016
  3.3780731e+000  1.4367377e+016
  3.3791030e+000  1.4464602e+016
  3.3801329e+000  1.4561767e+016
  3.3811628e+000  1.4521253e+016
  3.3821927e+000  1.4449790e+016
  3.3832226e+000  1.4378371e+016
  3.3842525e+000  1.4306995e+016
  3.3852824e+000  1.4235663e+016
  3.3863123e+000  1.4164374e+016
  3.3873422e+000  1.4093128e+016
  3.3883721e+000  1.4021926e+016
  3.3894020e+000  1.3950767e+016
  3.3904319e+000  1.3879651e+016
  3.3914618e+000  1.3808578e+016
  3.3924917e+000  1.3666641e+016
  3.3935216e+000  1.3491439e+016
  3.3945515e+000  1.3316342e+016
  3.3955814e+000  1.3141352e+016
  3.3966113e+000  1.2966468e+016
  3.3976412e+000  1.2791690e+016
  3.3986711e+000  1.2617018e+016
  3.3997010e+000  1.2442452e+016
  3.4007309e+000  1.2267992e+016
  3.4017608e+000  1.2093637e+016
  3.4027907e+000  1.1919388e+016
  3.4038206e+000  1.1818529e+016
  3.4048505e+000  1.1801005e+016
  3.4058804e+000  1.1783492e+016
  3.4069103e+000  1.1765989e+016
  3.4079402e+000  1.1748497e+016
  3.4089701e+000  1.1731016e+016
  3.4100000e+000  1.1713545e+016
  3.4110299e+000  1.1696085e+016
  3.4120598e+000  1.1678635e+016
  3.4130897e+000  1.1661196e+016
  3.4141196e+000  1.1643767e+016
  3.4151495e+000  1.1606053e+016
  3.4161794e+000  1.1475556e+016
  3.4172093e+000  1.1345138e+016
  3.4182392e+000  1.1214799e+016
  3.4192691e+000  1.1084538e+016
  3.4202990e+000  1.0954356e+016
  3.4213289e+000  1.0824251e+016
  3.4223588e+000  1.0694226e+016
  3.4233887e+000  1.0564278e+016
  3.4244186e+000  1.0434409e+016
  3.4254485e+000  1.0304617e+016
  3.4264784e+000  1.0174904e+016
  3.4275083e+000  1.0178876e+016
  3.4285382e+000  1.0213490e+016
  3.4295681e+000  1.0248083e+016
  3.4305980e+000  1.0282655e+016
  3.4316279e+000  1.0317206e+016
  3.4326578e+000  1.0351736e+016
  3.4336877e+000  1.0386246e+016
  3.4347176e+000  1.0420735e+016
  3.4357475e+000  1.0455204e+016
  3.4367774e+000  1.0489651e+016
  3.4378073e+000  1.0524079e+016
  3.4388372e+000  1.0536136e+016
  3.4398671e+000  1.0510012e+016
  3.4408970e+000  1.0483903e+016
  3.4419269e+000  1.0457809e+016
  3.4429568e+000  1.0431732e+016
  3.4439867e+000  1.0405669e+016
  3.4450166e+000  1.0379623e+016
  3.4460465e+000  1.0353592e+016
  3.4470764e+000  1.0327576e+016
  3.4481063e+000  1.0301576e+016
  3.4491362e+000  1.0275592e+016
  3.4501661e+000  1.0249623e+016
  3.4511960e+000  1.0070599e+016
  3.4522259e+000  9.8638232e+015
  3.4532558e+000  9.6571704e+015
  3.4542857e+000  9.4506408e+015
  3.4553156e+000  9.2442343e+015
  3.4563455e+000  9.0379509e+015
  3.4573754e+000  8.8317903e+015
  3.4584053e+000  8.6257525e+015
  3.4594352e+000  8.4198374e+015
  3.4604651e+000  8.2140449e+015
  3.4614950e+000  8.0083748e+015
  3.4625249e+000  7.8693515e+015
  3.4635548e+000  7.9376314e+015
  3.4645847e+000  8.0058706e+015
  3.4656146e+000  8.0740693e+015
  3.4666445e+000  8.1422275e+015
  3.4676744e+000  8.2103452e+015
  3.4687043e+000  8.2784224e+015
  3.4697342e+000  8.3464592e+015
  3.4707641e+000  8.4144557e+015
  3.4717940e+000  8.4824118e+015
  3.4728239e+000  8.5503276e+015
  3.4738538e+000  8.6182031e+015
  3.4748837e+000  8.7393727e+015
  3.4759136e+000  8.9024848e+015
  3.4769435e+000  9.0655003e+015
  3.4779734e+000  9.2284192e+015
  3.4790033e+000  9.3912417e+015
  3.4800332e+000  9.5539678e+015
  3.4810631e+000  9.7165976e+015
  3.4820930e+000  9.8791312e+015
  3.4831229e+000  1.0041569e+016
  3.4841528e+000  1.0203910e+016
  3.4851827e+000  1.0366156e+016
  3.4862126e+000  1.0528305e+016
  3.4872425e+000  1.0593558e+016
  3.4882724e+000  1.0633682e+016
  3.4893023e+000  1.0673783e+016
  3.4903322e+000  1.0713861e+016
  3.4913621e+000  1.0753915e+016
  3.4923920e+000  1.0793945e+016
  3.4934219e+000  1.0833951e+016
  3.4944518e+000  1.0873934e+016
  3.4954817e+000  1.0913894e+016
  3.4965116e+000  1.0953830e+016
  3.4975415e+000  1.0993742e+016
  3.4985714e+000  1.1033631e+016
  3.4996013e+000  1.0925438e+016
  3.5006312e+000  1.0808958e+016
  3.5016611e+000  1.0692548e+016
  3.5026910e+000  1.0576205e+016
  3.5037209e+000  1.0459931e+016
  3.5047508e+000  1.0343726e+016
  3.5057807e+000  1.0227588e+016
  3.5068106e+000  1.0111519e+016
  3.5078405e+000  9.9955181e+015
  3.5088704e+000  9.8795852e+015
  3.5099003e+000  9.7637203e+015
  3.5109302e+000  9.6491507e+015
  3.5119601e+000  9.6107765e+015
  3.5129900e+000  9.5724248e+015
  3.5140199e+000  9.5340956e+015
  3.5150498e+000  9.4957889e+015
  3.5160797e+000  9.4575045e+015
  3.5171096e+000  9.4192427e+015
  3.5181395e+000  9.3810032e+015
  3.5191694e+000  9.3427860e+015
  3.5201993e+000  9.3045913e+015
  3.5212292e+000  9.2664189e+015
  3.5222591e+000  9.2282688e+015
  3.5232890e+000  9.1902338e+015
  3.5243189e+000  9.2427980e+015
  3.5253488e+000  9.2953314e+015
  3.5263787e+000  9.3478341e+015
  3.5274086e+000  9.4003062e+015
  3.5284385e+000  9.4527477e+015
  3.5294684e+000  9.5051585e+015
  3.5304983e+000  9.5575388e+015
  3.5315282e+000  9.6098885e+015
  3.5325581e+000  9.6622077e+015
  3.5335880e+000  9.7144964e+015
  3.5346179e+000  9.7667546e+015
  3.5356478e+000  9.8189824e+015
  3.5366777e+000  9.7085933e+015
  3.5377076e+000  9.5804479e+015
  3.5387375e+000  9.4523771e+015
  3.5397674e+000  9.3243808e+015
  3.5407973e+000  9.1964590e+015
  3.5418272e+000  9.0686116e+015
  3.5428571e+000  8.9408385e+015
  3.5438870e+000  8.8131397e+015
  3.5449169e+000  8.6855150e+015
  3.5459468e+000  8.5579645e+015
  3.5469767e+000  8.4304881e+015
  3.5480066e+000  8.3030857e+015
  3.5490365e+000  8.2633726e+015
  3.5500664e+000  8.2585156e+015
  3.5510963e+000  8.2536615e+015
  3.5521262e+000  8.2488103e+015
  3.5531561e+000  8.2439618e+015
  3.5541860e+000  8.2391161e+015
  3.5552159e+000  8.2342733e+015
  3.5562458e+000  8.2294332e+015
  3.5572757e+000  8.2245960e+015
  3.5583056e+000  8.2197615e+015
  3.5593355e+000  8.2149299e+015
  3.5603654e+000  8.2101010e+015
  3.5613953e+000  8.2134116e+015
  3.5624252e+000  8.2269507e+015
  3.5634551e+000  8.2404820e+015
  3.5644850e+000  8.2540054e+015
  3.5655150e+000  8.2675210e+015
  3.5665449e+000  8.2810289e+015
  3.5675748e+000  8.2945289e+015
  3.5686047e+000  8.3080212e+015
  3.5696346e+000  8.3215056e+015
  3.5706645e+000  8.3349823e+015
  3.5716944e+000  8.3484512e+015
  3.5727243e+000  8.3619123e+015
  3.5737542e+000  8.3725357e+015
  3.5747841e+000  8.3517491e+015
  3.5758140e+000  8.3309744e+015
  3.5768439e+000  8.3102117e+015
  3.5778738e+000  8.2894610e+015
  3.5789037e+000  8.2687222e+015
  3.5799336e+000  8.2479953e+015
  3.5809635e+000  8.2272804e+015
  3.5819934e+000  8.2065774e+015
  3.5830233e+000  8.1858862e+015
  3.5840532e+000  8.1652070e+015
  3.5850831e+000  8.1445397e+015
  3.5861130e+000  8.1238842e+015
  3.5871429e+000  8.0441497e+015
  3.5881728e+000  7.9303099e+015
  3.5892027e+000  7.8165355e+015
  3.5902326e+000  7.7028263e+015
  3.5912625e+000  7.5891823e+015
  3.5922924e+000  7.4756035e+015
  3.5933223e+000  7.3620898e+015
  3.5943522e+000  7.2486412e+015
  3.5953821e+000  7.1352575e+015
  3.5964120e+000  7.0219388e+015
  3.5974419e+000  6.9086850e+015
  3.5984718e+000  6.7954960e+015
  3.5995017e+000  6.7045591e+015
  3.6005316e+000  6.8248587e+015
  3.6015615e+000  6.9450895e+015
  3.6025914e+000  7.0652516e+015
  3.6036213e+000  7.1853450e+015
  3.6046512e+000  7.3053698e+015
  3.6056811e+000  7.4253260e+015
  3.6067110e+000  7.5452137e+015
  3.6077409e+000  7.6650329e+015
  3.6087708e+000  7.7847838e+015
  3.6098007e+000  7.9044663e+015
  3.6108306e+000  8.0240805e+015
  3.6118605e+000  8.1436266e+015
  3.6128904e+000  8.1983804e+015
  3.6139203e+000  8.1788979e+015
  3.6149502e+000  8.1594264e+015
  3.6159801e+000  8.1399660e+015
  3.6170100e+000  8.1205167e+015
  3.6180399e+000  8.1010785e+015
  3.6190698e+000  8.0816514e+015
  3.6200997e+000  8.0622353e+015
  3.6211296e+000  8.0428302e+015
  3.6221595e+000  8.0234362e+015
  3.6231894e+000  8.0040532e+015
  3.6242193e+000  7.9846812e+015
  3.6252492e+000  7.9653202e+015
  3.6262791e+000  7.9498926e+015
  3.6273090e+000  7.9358162e+015
  3.6283389e+000  7.9217478e+015
  3.6293688e+000  7.9076873e+015
  3.6303987e+000  7.8936349e+015
  3.6314286e+000  7.8795904e+015
  3.6324585e+000  7.8655539e+015
  3.6334884e+000  7.8515253e+015
  3.6345183e+000  7.8375047e+015
  3.6355482e+000  7.8234920e+015
  3.6365781e+000  7.8094873e+015
  3.6376080e+000  7.7954905e+015
  3.6386379e+000  7.7815016e+015
  3.6396678e+000  7.7656254e+015
  3.6406977e+000  7.7496189e+015
  3.6417276e+000  7.7336214e+015
  3.6427575e+000  7.7176329e+015
  3.6437874e+000  7.7016535e+015
  3.6448173e+000  7.6856832e+015
  3.6458472e+000  7.6697218e+015
  3.6468771e+000  7.6537695e+015
  3.6479070e+000  7.6378262e+015
  3.6489369e+000  7.6218918e+015
  3.6499668e+000  7.6059665e+015
  3.6509967e+000  7.5900501e+015
  3.6520266e+000  7.5734902e+015
  3.6530565e+000  7.5308911e+015
  3.6540864e+000  7.4883161e+015
  3.6551163e+000  7.4457650e+015
  3.6561462e+000  7.4032379e+015
  3.6571761e+000  7.3607347e+015
  3.6582060e+000  7.3182555e+015
  3.6592359e+000  7.2758002e+015
  3.6602658e+000  7.2333688e+015
  3.6612957e+000  7.1909613e+015
  3.6623256e+000  7.1485776e+015
  3.6633555e+000  7.1062177e+015
  3.6643854e+000  7.0638817e+015
  3.6654153e+000  7.0205070e+015
  3.6664452e+000  6.9314477e+015
  3.6674751e+000  6.8424384e+015
  3.6685050e+000  6.7534791e+015
  3.6695349e+000  6.6645697e+015
  3.6705648e+000  6.5757102e+015
  3.6715947e+000  6.4869006e+015
  3.6726246e+000  6.3981408e+015
  3.6736545e+000  6.3094307e+015
  3.6746844e+000  6.2207704e+015
  3.6757143e+000  6.1321598e+015
  3.6767442e+000  6.0435988e+015
  3.6777741e+000  5.9550874e+015
  3.6788040e+000  5.8666255e+015
  3.6798339e+000  5.9117435e+015
  3.6808638e+000  5.9676149e+015
  3.6818937e+000  6.0234549e+015
  3.6829236e+000  6.0792638e+015
  3.6839535e+000  6.1350414e+015
  3.6849834e+000  6.1907878e+015
  3.6860133e+000  6.2465031e+015
  3.6870432e+000  6.3021873e+015
  3.6880731e+000  6.3578404e+015
  3.6891030e+000  6.4134624e+015
  3.6901329e+000  6.4690533e+015
  3.6911628e+000  6.5246133e+015
  3.6921927e+000  6.5801422e+015
  3.6932226e+000  6.6070574e+015
  3.6942525e+000  6.6234484e+015
  3.6952824e+000  6.6398304e+015
  3.6963123e+000  6.6562031e+015
  3.6973422e+000  6.6725668e+015
  3.6983721e+000  6.6889214e+015
  3.6994020e+000  6.7052668e+015
  3.7004319e+000  6.7216032e+015
  3.7014618e+000  6.7379305e+015
  3.7024917e+000  6.7542486e+015
  3.7035216e+000  6.7705577e+015
  3.7045515e+000  6.7868578e+015
  3.7055814e+000  6.8031487e+015
  3.7066113e+000  6.7931783e+015
  3.7076412e+000  6.7496893e+015
  3.7086711e+000  6.7062244e+015
  3.7097010e+000  6.6627837e+015
  3.7107309e+000  6.6193671e+015
  3.7117608e+000  6.5759746e+015
  3.7127907e+000  6.5326062e+015
  3.7138206e+000  6.4892618e+015
  3.7148505e+000  6.4459414e+015
  3.7158804e+000  6.4026451e+015
  3.7169103e+000  6.3593727e+015
  3.7179402e+000  6.3161244e+015
  3.7189701e+000  6.2729000e+015
  3.7200000e+000  6.2327236e+015
  3.7210299e+000  6.2523016e+015
  3.7220598e+000  6.2718688e+015
  3.7230897e+000  6.2914252e+015
  3.7241196e+000  6.3109708e+015
  3.7251495e+000  6.3305055e+015
  3.7261794e+000  6.3500295e+015
  3.7272093e+000  6.3695427e+015
  3.7282392e+000  6.3890450e+015
  3.7292691e+000  6.4085367e+015
  3.7302990e+000  6.4280175e+015
  3.7313289e+000  6.4474876e+015
  3.7323588e+000  6.4669470e+015
  3.7333887e+000  6.4863956e+015
  3.7344186e+000  6.4757327e+015
  3.7354485e+000  6.4411627e+015
  3.7364784e+000  6.4066118e+015
  3.7375083e+000  6.3720799e+015
  3.7385382e+000  6.3375670e+015
  3.7395681e+000  6.3030731e+015
  3.7405980e+000  6.2685983e+015
  3.7416279e+000  6.2341424e+015
  3.7426578e+000  6.1997054e+015
  3.7436877e+000  6.1652874e+015
  3.7447176e+000  6.1308884e+015
  3.7457475e+000  6.0965083e+015
  3.7467774e+000  6.0621470e+015
  3.7478073e+000  6.0278047e+015
  3.7488372e+000  6.0830134e+015
  3.7498671e+000  6.1414297e+015
  3.7508970e+000  6.1998139e+015
  3.7519269e+000  6.2581661e+015
  3.7529568e+000  6.3164862e+015
  3.7539867e+000  6.3747743e+015
  3.7550166e+000  6.4330304e+015
  3.7560465e+000  6.4912546e+015
  3.7570764e+000  6.5494469e+015
  3.7581063e+000  6.6076073e+015
  3.7591362e+000  6.6657358e+015
  3.7601661e+000  6.7238325e+015
  3.7611960e+000  6.7818973e+015
  3.7622259e+000  6.7936125e+015
  3.7632558e+000  6.6805487e+015
  3.7642857e+000  6.5675468e+015
  3.7653156e+000  6.4546066e+015
  3.7663455e+000  6.3417283e+015
  3.7673754e+000  6.2289116e+015
  3.7684053e+000  6.1161566e+015
  3.7694352e+000  6.0034632e+015
  3.7704651e+000  5.8908314e+015
  3.7714950e+000  5.7782611e+015
  3.7725249e+000  5.6657523e+015
  3.7735548e+000  5.5533049e+015
  3.7745847e+000  5.4409188e+015
  3.7756146e+000  5.3285941e+015
  3.7766445e+000  5.2808813e+015
  3.7776744e+000  5.3051569e+015
  3.7787043e+000  5.3294192e+015
  3.7797342e+000  5.3536682e+015
  3.7807641e+000  5.3779041e+015
  3.7817940e+000  5.4021268e+015
  3.7828239e+000  5.4263362e+015
  3.7838538e+000  5.4505325e+015
  3.7848837e+000  5.4747157e+015
  3.7859136e+000  5.4988856e+015
  3.7869435e+000  5.5230425e+015
  3.7879734e+000  5.5471861e+015
  3.7890033e+000  5.5713167e+015
  3.7900332e+000  5.5954342e+015
  3.7910631e+000  5.5887751e+015
  3.7920930e+000  5.5589440e+015
  3.7931229e+000  5.5291292e+015
  3.7941528e+000  5.4993305e+015
  3.7951827e+000  5.4695480e+015
  3.7962126e+000  5.4397816e+015
  3.7972425e+000  5.4100314e+015
  3.7982724e+000  5.3802973e+015
  3.7993023e+000  5.3505794e+015
  3.8003322e+000  5.3208776e+015
  3.8013621e+000  5.2911918e+015
  3.8023920e+000  5.2615221e+015
  3.8034219e+000  5.2318685e+015
  3.8044518e+000  5.2022310e+015
  3.8054817e+000  5.1383768e+015
  3.8065116e+000  5.0478764e+015
  3.8075415e+000  4.9574250e+015
  3.8085714e+000  4.8670225e+015
  3.8096013e+000  4.7766689e+015
  3.8106312e+000  4.6863641e+015
  3.8116611e+000  4.5961081e+015
  3.8126910e+000  4.5059008e+015
  3.8137209e+000  4.4157423e+015
  3.8147508e+000  4.3256325e+015
  3.8157807e+000  4.2355713e+015
  3.8168106e+000  4.1455587e+015
  3.8178405e+000  4.0555947e+015
  3.8188704e+000  3.9656792e+015
  3.8199003e+000  3.8974347e+015
  3.8209302e+000  3.8560205e+015
  3.8219601e+000  3.8146287e+015
  3.8229900e+000  3.7732591e+015
  3.8240199e+000  3.7319119e+015
  3.8250498e+000  3.6905869e+015
  3.8260797e+000  3.6492841e+015
  3.8271096e+000  3.6080036e+015
  3.8281395e+000  3.5667453e+015
  3.8291694e+000  3.5255092e+015
  3.8301993e+000  3.4842953e+015
  3.8312292e+000  3.4431035e+015
  3.8322591e+000  3.4019339e+015
  3.8332890e+000  3.3607864e+015
  3.8343189e+000  3.3235500e+015
  3.8353488e+000  3.2998915e+015
  3.8363787e+000  3.2762456e+015
  3.8374086e+000  3.2526125e+015
  3.8384385e+000  3.2289920e+015
  3.8394684e+000  3.2053842e+015
  3.8404983e+000  3.1817891e+015
  3.8415282e+000  3.1582066e+015
  3.8425581e+000  3.1346368e+015
  3.8435880e+000  3.1110796e+015
  3.8446179e+000  3.0875350e+015
  3.8456478e+000  3.0640030e+015
  3.8466777e+000  3.0404837e+015
  3.8477076e+000  3.0169769e+015
  3.8487375e+000  2.9934827e+015
  3.8497674e+000  3.0130435e+015
  3.8507973e+000  3.0379301e+015
  3.8518272e+000  3.0628034e+015
  3.8528571e+000  3.0876635e+015
  3.8538870e+000  3.1125102e+015
  3.8549169e+000  3.1373437e+015
  3.8559468e+000  3.1621639e+015
  3.8569767e+000  3.1869709e+015
  3.8580066e+000  3.2117646e+015
  3.8590365e+000  3.2365450e+015
  3.8600664e+000  3.2613123e+015
  3.8610963e+000  3.2860663e+015
  3.8621262e+000  3.3108072e+015
  3.8631561e+000  3.3355348e+015
  3.8641860e+000  3.3276383e+015
  3.8652159e+000  3.2791967e+015
  3.8662458e+000  3.2307810e+015
  3.8672757e+000  3.1823911e+015
  3.8683056e+000  3.1340269e+015
  3.8693355e+000  3.0856885e+015
  3.8703654e+000  3.0373757e+015
  3.8713953e+000  2.9890887e+015
  3.8724252e+000  2.9408274e+015
  3.8734551e+000  2.8925918e+015
  3.8744850e+000  2.8443818e+015
  3.8755150e+000  2.7961974e+015
  3.8765449e+000  2.7480386e+015
  3.8775748e+000  2.6999054e+015
  3.8786047e+000  2.6517978e+015
  3.8796346e+000  2.6330134e+015
  3.8806645e+000  2.6178737e+015
  3.8816944e+000  2.6027420e+015
  3.8827243e+000  2.5876183e+015
  3.8837542e+000  2.5725027e+015
  3.8847841e+000  2.5573950e+015
  3.8858140e+000  2.5422954e+015
  3.8868439e+000  2.5272038e+015
  3.8878738e+000  2.5121201e+015
  3.8889037e+000  2.4970445e+015
  3.8899336e+000  2.4819768e+015
  3.8909635e+000  2.4669171e+015
  3.8919934e+000  2.4518654e+015
  3.8930233e+000  2.4368217e+015
  3.8940532e+000  2.4229743e+015
  3.8950831e+000  2.4133429e+015
  3.8961130e+000  2.4037167e+015
  3.8971429e+000  2.3940955e+015
  3.8981728e+000  2.3844794e+015
  3.8992027e+000  2.3748685e+015
  3.9002326e+000  2.3652625e+015
  3.9012625e+000  2.3556617e+015
  3.9022924e+000  2.3460659e+015
  3.9033223e+000  2.3364752e+015
  3.9043522e+000  2.3268895e+015
  3.9053821e+000  2.3173089e+015
  3.9064120e+000  2.3077334e+015
  3.9074419e+000  2.2981629e+015
  3.9084718e+000  2.2885974e+015
  3.9095017e+000  2.2624850e+015
  3.9105316e+000  2.2149757e+015
  3.9115615e+000  2.1674913e+015
  3.9125914e+000  2.1200320e+015
  3.9136213e+000  2.0725976e+015
  3.9146512e+000  2.0251882e+015
  3.9156811e+000  1.9778037e+015
  3.9167110e+000  1.9304442e+015
  3.9177409e+000  1.8831095e+015
  3.9187708e+000  1.8357998e+015
  3.9198007e+000  1.7885149e+015
  3.9208306e+000  1.7412548e+015
  3.9218605e+000  1.6940195e+015
  3.9228904e+000  1.6468091e+015
  3.9239203e+000  1.5996234e+015
  3.9249502e+000  1.5816013e+015
  3.9259801e+000  1.5888400e+015
  3.9270100e+000  1.5960750e+015
  3.9280399e+000  1.6033062e+015
  3.9290698e+000  1.6105336e+015
  3.9300997e+000  1.6177573e+015
  3.9311296e+000  1.6249771e+015
  3.9321595e+000  1.6321932e+015
  3.9331894e+000  1.6394054e+015
  3.9342193e+000  1.6466139e+015
  3.9352492e+000  1.6538187e+015
  3.9362791e+000  1.6610196e+015
  3.9373090e+000  1.6682168e+015
  3.9383389e+000  1.6754102e+015
  3.9393688e+000  1.6825999e+015
  3.9403987e+000  1.6743621e+015
  3.9414286e+000  1.6517775e+015
  3.9424585e+000  1.6292047e+015
  3.9434884e+000  1.6066437e+015
  3.9445183e+000  1.5840945e+015
  3.9455482e+000  1.5615570e+015
  3.9465781e+000  1.5390313e+015
  3.9476080e+000  1.5165174e+015
  3.9486379e+000  1.4940152e+015
  3.9496678e+000  1.4715247e+015
  3.9506977e+000  1.4490460e+015
  3.9517276e+000  1.4265790e+015
  3.9527575e+000  1.4041237e+015
  3.9537874e+000  1.3816801e+015
  3.9548173e+000  1.3592482e+015
  3.9558472e+000  1.3414493e+015
  3.9568771e+000  1.3311538e+015
  3.9579070e+000  1.3208637e+015
  3.9589369e+000  1.3105790e+015
  3.9599668e+000  1.3002995e+015
  3.9609967e+000  1.2900255e+015
  3.9620266e+000  1.2797567e+015
  3.9630565e+000  1.2694934e+015
  3.9640864e+000  1.2592353e+015
  3.9651163e+000  1.2489826e+015
  3.9661462e+000  1.2387352e+015
  3.9671761e+000  1.2284931e+015
  3.9682060e+000  1.2182563e+015
  3.9692359e+000  1.2080249e+015
  3.9702658e+000  1.1977987e+015
  3.9712957e+000  1.1874206e+015
  3.9723256e+000  1.1759430e+015
  3.9733555e+000  1.1644713e+015
  3.9743854e+000  1.1530056e+015
  3.9754153e+000  1.1415458e+015
  3.9764452e+000  1.1300920e+015
  3.9774751e+000  1.1186441e+015
  3.9785050e+000  1.1072021e+015
  3.9795349e+000  1.0957660e+015
  3.9805648e+000  1.0843359e+015
  3.9815947e+000  1.0729116e+015
  3.9826246e+000  1.0614933e+015
  3.9836545e+000  1.0500809e+015
  3.9846844e+000  1.0386744e+015
  3.9857143e+000  1.0272737e+015
  3.9867442e+000  1.0158790e+015
  3.9877741e+000  9.9169886e+014
  3.9888040e+000  9.6317788e+014
  3.9898339e+000  9.3467162e+014
  3.9908638e+000  9.0618008e+014
  3.9918937e+000  8.7770324e+014
  3.9929236e+000  8.4924109e+014
  3.9939535e+000  8.2079362e+014
  3.9949834e+000  7.9236081e+014
  3.9960133e+000  7.6394266e+014
  3.9970432e+000  7.3553916e+014
  3.9980731e+000  7.0715029e+014
  3.9991030e+000  6.7877604e+014
  4.0001329e+000  6.5041640e+014
  4.0011628e+000  6.2207136e+014
  4.0021927e+000  5.9374091e+014
  4.0032226e+000  5.7110231e+014
  4.0042525e+000  5.6602787e+014
  4.0052824e+000  5.6095605e+014
  4.0063123e+000  5.5588683e+014
  4.0073422e+000  5.5082022e+014
  4.0083721e+000  5.4575621e+014
  4.0094020e+000  5.4069480e+014
  4.0104319e+000  5.3563599e+014
  4.0114618e+000  5.3057978e+014
  4.0124917e+000  5.2552616e+014
  4.0135216e+000  5.2047514e+014
  4.0145515e+000  5.1542671e+014
  4.0155814e+000  5.1038087e+014
  4.0166113e+000  5.0533762e+014
  4.0176412e+000  5.0029695e+014
  4.0186711e+000  4.9525887e+014
  4.0197010e+000  4.8891560e+014
  4.0207309e+000  4.8176749e+014
  4.0217608e+000  4.7462304e+014
  4.0227907e+000  4.6748225e+014
  4.0238206e+000  4.6034511e+014
  4.0248505e+000  4.5321163e+014
  4.0258804e+000  4.4608180e+014
  4.0269103e+000  4.3895561e+014
  4.0279402e+000  4.3183307e+014
  4.0289701e+000  4.2471417e+014
  4.0300000e+000  4.1759890e+014
  4.0310299e+000  4.1048728e+014
  4.0320598e+000  4.0337928e+014
  4.0330897e+000  3.9627492e+014
  4.0341196e+000  3.8917418e+014
  4.0351495e+000  3.8207707e+014
  4.0361794e+000  3.7225799e+014
  4.0372093e+000  3.6202058e+014
  4.0382392e+000  3.5178839e+014
  4.0392691e+000  3.4156141e+014
  4.0402990e+000  3.3133966e+014
  4.0413289e+000  3.2112311e+014
  4.0423588e+000  3.1091177e+014
  4.0433887e+000  3.0070563e+014
  4.0444186e+000  2.9050468e+014
  4.0454485e+000  2.8030893e+014
  4.0464784e+000  2.7011838e+014
  4.0475083e+000  2.5993300e+014
  4.0485382e+000  2.4975281e+014
  4.0495681e+000  2.3957780e+014
  4.0505980e+000  2.2940796e+014
  4.0516279e+000  2.1924329e+014
  4.0526578e+000  2.1602132e+014
  4.0536877e+000  2.1290406e+014
  4.0547176e+000  2.0978838e+014
  4.0557475e+000  2.0667428e+014
  4.0567774e+000  2.0356177e+014
  4.0578073e+000  2.0045083e+014
  4.0588372e+000  1.9734147e+014
  4.0598671e+000  1.9423369e+014
  4.0608970e+000  1.9112749e+014
  4.0619269e+000  1.8802286e+014
  4.0629568e+000  1.8491980e+014
  4.0639867e+000  1.8181832e+014
  4.0650166e+000  1.7871841e+014
  4.0660465e+000  1.7562007e+014
  4.0670764e+000  1.7252330e+014
  4.0681063e+000  1.6942810e+014
  4.0691362e+000  1.6531036e+014
  4.0701661e+000  1.6116945e+014
  4.0711960e+000  1.5703064e+014
  4.0722259e+000  1.5289392e+014
  4.0732558e+000  1.4875930e+014
  4.0742857e+000  1.4462676e+014
  4.0753156e+000  1.4049632e+014
  4.0763455e+000  1.3636796e+014
  4.0773754e+000  1.3224168e+014
  4.0784053e+000  1.2811749e+014
  4.0794352e+000  1.2399539e+014
  4.0804651e+000  1.1987536e+014
  4.0814950e+000  1.1575741e+014
  4.0825249e+000  1.1164154e+014
  4.0835548e+000  1.0752775e+014
  4.0845847e+000  1.0341603e+014
  4.0856146e+000  9.9647746e+013
  4.0866445e+000  9.5948467e+013
  4.0876744e+000  9.2251053e+013
  4.0887043e+000  8.8555502e+013
  4.0897342e+000  8.4861811e+013
  4.0907641e+000  8.1169981e+013
  4.0917940e+000  7.7480009e+013
  4.0928239e+000  7.3791894e+013
  4.0938538e+000  7.0105635e+013
  4.0948837e+000  6.6421230e+013
  4.0959136e+000  6.2738678e+013
  4.0969435e+000  5.9057978e+013
  4.0979734e+000  5.5379127e+013
  4.0990033e+000  5.1702125e+013
  4.1000332e+000  4.8026971e+013
  4.1010631e+000  4.4353662e+013
  4.1020930e+000  4.2063458e+013
  4.1031229e+000  4.0846369e+013
  4.1041528e+000  3.9629890e+013
  4.1051827e+000  3.8414022e+013
  4.1062126e+000  3.7198763e+013
  4.1072425e+000  3.5984115e+013
  4.1082724e+000  3.4770075e+013
  4.1093023e+000  3.3556643e+013
  4.1103322e+000  3.2343820e+013
  4.1113621e+000  3.1131604e+013
  4.1123920e+000  2.9919996e+013
  4.1134219e+000  2.8708994e+013
  4.1144518e+000  2.7498598e+013
  4.1154817e+000  2.6288809e+013
  4.1165116e+000  2.5079624e+013
  4.1175415e+000  2.3871045e+013
  4.1185714e+000  2.2735825e+013
  4.1196013e+000  2.1994107e+013
  4.1206312e+000  2.1252761e+013
  4.1216611e+000  2.0511785e+013
  4.1226910e+000  1.9771179e+013
  4.1237209e+000  1.9030944e+013
  4.1247508e+000  1.8291077e+013
  4.1257807e+000  1.7551581e+013
  4.1268106e+000  1.6812453e+013
  4.1278405e+000  1.6073694e+013
  4.1288704e+000  1.5335304e+013
  4.1299003e+000  1.4597282e+013
  4.1309302e+000  1.3859628e+013
  4.1319601e+000  1.3122342e+013
  4.1329900e+000  1.2385423e+013
  4.1340199e+000  1.1648871e+013
  4.1350498e+000  1.0912687e+013
  4.1360797e+000  1.0390061e+013
  4.1371096e+000  1.0001874e+013
  4.1381395e+000  9.6138793e+012
  4.1391694e+000  9.2260781e+012
  4.1401993e+000  8.8384699e+012
  4.1412292e+000  8.4510544e+012
  4.1422591e+000  8.0638316e+012
  4.1432890e+000  7.6768013e+012
  4.1443189e+000  7.2899634e+012
  4.1453488e+000  6.9033176e+012
  4.1463787e+000  6.5168640e+012
  4.1474086e+000  6.1306023e+012
  4.1484385e+000  5.7445323e+012
  4.1494684e+000  5.3586541e+012
  4.1504983e+000  4.9729673e+012
  4.1515282e+000  4.5874718e+012
  4.1525581e+000  4.2021676e+012
  4.1535880e+000  4.0403064e+012
  4.1546179e+000  3.8943703e+012
  4.1556478e+000  3.7485066e+012
  4.1566777e+000  3.6027152e+012
  4.1577076e+000  3.4569960e+012
  4.1587375e+000  3.3113490e+012
  4.1597674e+000  3.1657741e+012
  4.1607973e+000  3.0202713e+012
  4.1618272e+000  2.8748404e+012
  4.1628571e+000  2.7294816e+012
  4.1638870e+000  2.5841946e+012
  4.1649169e+000  2.4389795e+012
  4.1659468e+000  2.2938362e+012
  4.1669767e+000  2.1487647e+012
  4.1680066e+000  2.0037648e+012
  4.1690365e+000  1.8588366e+012
  4.1700664e+000  1.7226816e+012
  4.1710963e+000  1.6538060e+012
  4.1721262e+000  1.5849644e+012
  4.1731561e+000  1.5161569e+012
  4.1741860e+000  1.4473832e+012
  4.1752159e+000  1.3786435e+012
  4.1762458e+000  1.3099377e+012
  4.1772757e+000  1.2412658e+012
  4.1783056e+000  1.1726278e+012
  4.1793355e+000  1.1040235e+012
  4.1803654e+000  1.0354531e+012
  4.1813953e+000  9.6691645e+011
  4.1824252e+000  8.9841355e+011
  4.1834551e+000  8.2994438e+011
  4.1844850e+000  7.6150891e+011
  4.1855150e+000  6.9310712e+011
  4.1865449e+000  6.2473899e+011
  4.1875748e+000  5.6285697e+011
  4.1886047e+000  5.3628611e+011
  4.1896346e+000  5.0972832e+011
  4.1906645e+000  4.8318357e+011
  4.1916944e+000  4.5665187e+011
  4.1927243e+000  4.3013321e+011
  4.1937542e+000  4.0362757e+011
  4.1947841e+000  3.7713494e+011
  4.1958140e+000  3.5065532e+011
  4.1968439e+000  3.2418870e+011
  4.1978738e+000  2.9773506e+011
  4.1989037e+000  2.7129440e+011
  4.1999336e+000  2.4486671e+011
  4.2009635e+000  2.1845198e+011
  4.2019934e+000  1.9205019e+011
  4.2030233e+000  1.6566134e+011
  4.2040532e+000  1.3928543e+011
  4.2050831e+000  1.1403217e+011
  4.2061130e+000  1.0906738e+011
  4.2071429e+000  1.0410501e+011
  4.2081728e+000  9.9145081e+010
  4.2092027e+000  9.4187575e+010
  4.2102326e+000  8.9232494e+010
  4.2112625e+000  8.4279837e+010
  4.2122924e+000  7.9329601e+010
  4.2133223e+000  7.4381786e+010
  4.2143522e+000  6.9436389e+010
  4.2153821e+000  6.4493409e+010
  4.2164120e+000  5.9552843e+010
  4.2174419e+000  5.4614690e+010
  4.2184718e+000  4.9678948e+010
  4.2195017e+000  4.4745616e+010
  4.2205316e+000  3.9814692e+010
  4.2215615e+000  3.4886173e+010
  4.2225914e+000  2.9960059e+010
  4.2236213e+000  2.7838126e+010
  4.2246512e+000  2.6397106e+010
  4.2256811e+000  2.4956788e+010
  4.2267110e+000  2.3517172e+010
  4.2277409e+000  2.2078257e+010
  4.2287708e+000  2.0640043e+010
  4.2298007e+000  1.9202530e+010
  4.2308306e+000  1.7765716e+010
  4.2318605e+000  1.6329602e+010
  4.2328904e+000  1.4894187e+010
  4.2339203e+000  1.3459470e+010
  4.2349502e+000  1.2025451e+010
  4.2359801e+000  1.0592129e+010
  4.2370100e+000  9.1595038e+009
  4.2380399e+000  7.7275750e+009
  4.2390698e+000  6.2963420e+009
  4.2400997e+000  4.8658043e+009
  4.2411296e+000  3.9430619e+009
  4.2421595e+000  3.7468129e+009
  4.2431894e+000  3.5506591e+009
  4.2442193e+000  3.3546006e+009
  4.2452492e+000  3.1586371e+009
  4.2462791e+000  2.9627687e+009
  4.2473090e+000  2.7669953e+009
  4.2483389e+000  2.5713168e+009
  4.2493688e+000  2.3757332e+009
  4.2503987e+000  2.1802444e+009
  4.2514286e+000  1.9848502e+009
  4.2524585e+000  1.7895508e+009
  4.2534884e+000  1.5943458e+009
  4.2545183e+000  1.3992354e+009
  4.2555482e+000  1.2042195e+009
  4.2565781e+000  1.0092979e+009
  4.2576080e+000  8.1447060e+008
  4.2586379e+000  6.1973754e+008
  4.2596678e+000  5.6763727e+008
  4.2606977e+000  5.3696033e+008
  4.2617276e+000  5.0629823e+008
  4.2627575e+000  4.7565094e+008
  4.2637874e+000  4.4501845e+008
  4.2648173e+000  4.1440076e+008
  4.2658472e+000  3.8379786e+008
  4.2668771e+000  3.5320973e+008
  4.2679070e+000  3.2263636e+008
  4.2689369e+000  2.9207774e+008
  4.2699668e+000  2.6153386e+008
  4.2709967e+000  2.3100472e+008
  4.2720266e+000  2.0049029e+008
  4.2730565e+000  1.6999057e+008
  4.2740864e+000  1.3950555e+008
  4.2751163e+000  1.0903522e+008
  4.2761462e+000  7.8579571e+007
  4.2771761e+000  5.3040002e+007
  4.2782060e+000  5.0200275e+007
  4.2792359e+000  4.7361916e+007
  4.2802658e+000  4.4524923e+007
  4.2812957e+000  4.1689294e+007
  4.2823256e+000  3.8855030e+007
  4.2833555e+000  3.6022128e+007
  4.2843854e+000  3.3190588e+007
  4.2854153e+000  3.0360410e+007
  4.2864452e+000  2.7531591e+007
  4.2874751e+000  2.4704131e+007
  4.2885050e+000  2.1878030e+007
  4.2895349e+000  1.9053285e+007
  4.2905648e+000  1.6229897e+007
  4.2915947e+000  1.3407864e+007
  4.2926246e+000  1.0587185e+007
  4.2936545e+000  7.7678587e+006
  4.2946844e+000  4.9498849e+006
  4.2957143e+000  3.0177571e+006
  4.2967442e+000  2.8516936e+006
  4.2977741e+000  2.6857096e+006
  4.2988040e+000  2.5198052e+006
  4.2998339e+000  2.3539802e+006
  4.3008638e+000  2.1882347e+006
  4.3018937e+000  2.0225685e+006
  4.3029236e+000  1.8569817e+006
  4.3039535e+000  1.6914741e+006
  4.3049834e+000  1.5260456e+006
  4.3060133e+000  1.3606963e+006
  4.3070432e+000  1.1954261e+006
  4.3080731e+000  1.0302349e+006
  4.3091030e+000  8.6512268e+005
  4.3101329e+000  7.0008935e+005
  4.3111628e+000  5.3513487e+005
  4.3121927e+000  3.7025919e+005
  4.3132226e+000  2.0546224e+005
  4.3142525e+000  9.4353503e+004
  4.3152824e+000  8.9262233e+004
  4.3163123e+000  8.4173393e+004
  4.3173422e+000  7.9086980e+004
  4.3183721e+000  7.4002994e+004
  4.3194020e+000  6.8921432e+004
  4.3204319e+000  6.3842293e+004
  4.3214618e+000  5.8765574e+004
  4.3224917e+000  5.3691275e+004
  4.3235216e+000  4.8619394e+004
  4.3245515e+000  4.3549928e+004
  4.3255814e+000  3.8482876e+004
  4.3266113e+000  3.3418237e+004
  4.3276412e+000  2.8356008e+004
  4.3286711e+000  2.3296188e+004
  4.3297010e+000  1.8238775e+004
  4.3307309e+000  1.3183767e+004
  4.3317608e+000  8.1311634e+003
  4.3327907e+000  3.9608489e+003
  4.3338206e+000  3.7454377e+003
  4.3348505e+000  3.5301289e+003
  4.3358804e+000  3.3149224e+003
  4.3369103e+000  3.0998181e+003
  4.3379402e+000  2.8848159e+003
  4.3389701e+000  2.6699158e+003
  4.3400000e+000  2.4551177e+003
  4.3410299e+000  2.2404215e+003
  4.3420598e+000  2.0258272e+003
  4.3430897e+000  1.8113346e+003
  4.3441196e+000  1.5969438e+003
  4.3451495e+000  1.3826546e+003
  4.3461794e+000  1.1684669e+003
  4.3472093e+000  9.5438070e+002
  4.3482392e+000  7.4039593e+002
  4.3492691e+000  5.2651251e+002
  4.3502990e+000  3.1273035e+002
  4.3513289e+000  9.9049396e+001
  4.3523588e+000  6.8079797e+001
  4.3533887e+000  6.4377327e+001
  4.3544186e+000  6.0676608e+001
  4.3554485e+000  5.6977639e+001
  4.3564784e+000  5.3280419e+001
  4.3575083e+000  4.9584947e+001
  4.3585382e+000  4.5891221e+001
  4.3595681e+000  4.2199241e+001
  4.3605980e+000  3.8509004e+001
  4.3616279e+000  3.4820510e+001
  4.3626578e+000  3.1133758e+001
  4.3636877e+000  2.7448746e+001
  4.3647176e+000  2.3765473e+001
  4.3657475e+000  2.0083937e+001
  4.3667774e+000  1.6404139e+001
  4.3678073e+000  1.2726075e+001
  4.3688372e+000  9.0497460e+000
  4.3698671e+000  5.3751497e+000
  4.3708970e+000  3.0971592e+000
  4.3719269e+000  2.9288581e+000
  4.3729568e+000  2.7606363e+000
  4.3739867e+000  2.5924938e+000
  4.3750166e+000  2.4244304e+000
  4.3760465e+000  2.2564461e+000
  4.3770764e+000  2.0885408e+000
  4.3781063e+000  1.9207146e+000
  4.3791362e+000  1.7529672e+000
  4.3801661e+000  1.5852988e+000
  4.3811960e+000  1.4177092e+000
  4.3822259e+000  1.2501984e+000
  4.3832558e+000  1.0827663e+000
  4.3842857e+000  9.1541282e-001
  4.3853156e+000  7.4813798e-001
  4.3863455e+000  5.8094168e-001
  4.3873754e+000  4.1382389e-001
  4.3884053e+000  2.4678453e-001
  4.3894352e+000  7.9823565e-002
  4.3904651e+000  3.8782865e-002
  4.3914950e+000  3.6663175e-002
  4.3925249e+000  3.4544478e-002
  4.3935548e+000  3.2426774e-002
  4.3945847e+000  3.0310063e-002
  4.3956146e+000  2.8194344e-002
  4.3966445e+000  2.6079617e-002
  4.3976744e+000  2.3965879e-002
  4.3987043e+000  2.1853132e-002
  4.3997342e+000  1.9741374e-002
  4.4007641e+000  1.7630604e-002
  4.4017940e+000  1.5520821e-002
  4.4028239e+000  1.3412026e-002
  4.4038538e+000  1.1304217e-002
  4.4048837e+000  9.1973943e-003
  4.4059136e+000  7.0915560e-003
  4.4069435e+000  4.9867021e-003
  4.4079734e+000  2.8828317e-003
  4.4090033e+000  7.7994420e-004
  4.4100332e+000  6.7066211e-004
  4.4110631e+000  6.3327874e-004
  4.4120930e+000  5.9591281e-004
  4.4131229e+000  5.5856433e-004
  4.4141528e+000  5.2123327e-004
  4.4151827e+000  4.8391963e-004
  4.4162126e+000  4.4662339e-004
  4.4172425e+000  4.0934454e-004
  4.4182724e+000  3.7208308e-004
  4.4193023e+000  3.3483898e-004
  4.4203322e+000  2.9761223e-004
  4.4213621e+000  2.6040283e-004
  4.4223920e+000  2.2321076e-004
  4.4234219e+000  1.8603601e-004
  4.4244518e+000  1.4887857e-004
  4.4254817e+000  1.1173841e-004
  4.4265116e+000  7.4615547e-005
  4.4275415e+000  3.7509950e-005
  4.4285714e+000  4.2161105e-007
