# Supplementary material for: Effect of sub-bandgap defects on radiative and non-radiative open-circuit voltage losses in perovskite solar cells
Source: Nat Commun. 2024 Feb 10;15:1276. doi: 10.1038/s41467-024-45512-8 (PMC10858920; doi:10.1038/s41467-024-45512-8)
Supplement: Supplementary file 4 — Supplementary Code 1 [file 41467_2024_45512_MOESM4_ESM.zip › EL.txt]

2.06666666666667	0.533069444661586
2.06322795341098	2.42010005254369
2.05980066445183	0.271136229228638
2.05638474295191	0.273795105961345
2.05298013245033	1.3840879759947
2.0495867768595	0.27942667403457
2.04620462046205	1.12729260390786
2.04283360790774	0.852343775671973
2.03947368421053	0
2.03612479474549	0.578950485000636
2.0327868852459	0.584807741742098
2.02945990180033	0.590999762652569
2.02614379084967	1.49435604466477
2.02283849918434	1.81272642822736
2.01954397394137	1.21878582595244
2.01626016260163	0.307438010264394
2.01298701298701	0.621411261361278
2.0097244732577	1.25660301497137
2.00647249190939	0
2.0032310177706	1.60952361034857
2	1.62819275834881
1.99677938808374	1.31691714119838
1.9935691318328	0
1.99036918138042	3.02760756973767
1.98717948717949	4.08092008782789
1.984	0
1.98083067092652	0
1.97767145135566	1.76192484311662
1.97452229299363	2.13879113887176
1.97138314785374	0.360369994276098
1.96825396825397	2.91326899492291
1.96513470681458	1.10500167243554
1.9620253164557	4.47879866760571
1.95892575039495	2.6484087444713
1.95583596214511	2.30044740801373
1.95275590551181	2.32915247024234
1.9496855345912	1.96339055862279
1.94662480376766	3.5740906881463
1.9435736677116	6.02613539241933
1.94053208137715	4.47384756354256
1.9375	4.53223595438044
1.93447737909516	3.75846991534696
1.93146417445483	9.7392512542106
1.92846034214619	7.72100910596642
1.92546583850932	6.50800881110116
1.92248062015504	14.9235268834698
1.91950464396285	9.77736058506851
1.91653786707883	13.5142445118632
1.91358024691358	9.59085281010485
1.91063174114022	16.6638242191068
1.90769230769231	15.951034927363
1.90476190476191	10.4559462107812
1.90184049079755	10.5921836472084
1.8989280245023	16.5912392463697
1.8960244648318	23.7553749311003
1.89312977099237	31.6148020019924
1.89024390243902	26.9443192546334
1.88736681887367	32.9796672534862
1.88449848024316	37.6262334438196
1.88163884673748	47.1307497535191
1.87878787878788	30.5781541391248
1.87594553706505	35.3587153641115
1.87311178247734	29.8073084901237
1.87028657616893	67.1882098553108
1.86746987951807	70.3956390472828
1.86466165413534	59.7958748171079
1.86186186186186	94.2497773835348
1.85907046476762	127.415788164394
1.8562874251497	74.3036647784438
1.85351270553064	100.344204076884
1.85074626865672	118.235640057327
1.84798807749627	128.198954973598
1.8452380952381	135.757753387453
1.84249628528975	185.352250746067
1.83976261127596	199.479735241771
1.83703703703704	190.767437669635
1.83431952662722	231.559237510315
1.83161004431315	254.489962396465
1.82890855457227	266.238784509179
1.82621502209131	298.618305461514
1.82352941176471	310.521579297321
1.8208516886931	334.650250588463
1.81818181818182	363.128445212635
1.81551976573939	419.188488803579
1.81286549707602	465.516811377596
1.81021897810219	506.725248745189
1.80758017492711	570.590632560581
1.80494905385735	629.335311576744
1.80232558139535	687.563347362461
1.79970972423803	740.809307729096
1.79710144927536	887.903275370656
1.794500723589	855.361022702666
1.79190751445087	899.725990211481
1.78932178932179	1055.95844709802
1.78674351585014	1221.06889766682
1.7841726618705	1267.89909571318
1.7816091954023	1435.56311465926
1.77905308464849	1595.99061036078
1.77650429799427	1676.5524848196
1.77396280400572	1870.45978540003
1.77142857142857	2040.87925999026
1.76890156918688	2128.68389663325
1.76638176638177	2706.59475307248
1.76386913229019	2663.88787078963
1.76136363636364	2849.35647278152
1.75886524822695	3162.4099447584
1.75637393767705	3778.07436860851
1.75388967468175	4102.76653887071
1.75141242937853	4294.85784993392
1.74894217207334	4606.55460478074
1.74647887323944	5011.57007038374
1.74402250351617	5614.67237711158
1.74157303370787	6292.29318538753
1.73913043478261	6941.10644846381
1.73669467787115	7398.05143319562
1.73426573426573	7895.48689007805
1.73184357541899	8714.33002084285
1.72942817294282	9834.18956724813
1.72701949860724	10865.3392026713
1.72461752433936	11965.1941616085
1.72222222222222	12736.6175640003
1.71983356449376	13485.5706231304
1.71745152354571	15503.7345435991
1.71507607192255	16562.9763712899
1.71270718232044	18199.285761134
1.71034482758621	19049.2458055745
1.70798898071625	21294.7060384246
1.70563961485557	22844.3278033815
1.7032967032967	24898.8582209042
1.70096021947874	27408.8462689939
1.6986301369863	29827.0079434941
1.69630642954856	31459.7318479456
1.69398907103825	34720.7677205037
1.69167803547067	37274.8169585142
1.68937329700273	41211.9677936968
1.68707482993197	43589.2139041514
1.68478260869565	47371.8087760404
1.68249660786974	51545.3890926645
1.68021680216802	55815.3844789103
1.67794316644114	59444.301264532
1.67567567567568	62884.5739293044
1.67341430499325	66568.2792748023
1.6711590296496	70917.240856751
1.66890982503365	75791.7008662718
1.66666666666667	79514.897536435
1.66442953020134	84143.8532724032
1.66219839142091	87209.7576264826
1.65997322623829	93786.9335974126
1.65775401069519	96608.1560365255
1.65554072096128	101165.020319279
1.65333333333333	105389.07867341
1.65113182423435	109405.897330371
1.64893617021277	112794.271912524
1.64674634794157	116582.084673438
1.64456233421751	117392.261712502
1.64238410596027	120608.629538149
1.64021164021164	122717.135073261
1.63804491413474	123751.644615326
1.63588390501319	122998.85261778
1.63372859025033	123645.961340009
1.63157894736842	126564.496428691
1.62943495400788	124234.219919514
1.62729658792651	125093.702824189
1.62516382699869	123100.60186509
1.62303664921466	121104.476246622
1.62091503267974	119145.600010803
1.61879895561358	118678.380437937
1.61668839634941	114648.878943664
1.61458333333333	111122.848246327
1.61248374512354	107989.35713274
1.61038961038961	106498.930400791
1.6083009079118	100904.250222297
1.60621761658031	100203.552592056
1.60413971539457	92274.7151788457
1.60206718346253	89280.1507446723
1.6	87463.7947602572
1.5979381443299	83471.9454501262
1.5958815958816	78736.9435876869
1.59383033419023	75269.6285307964
1.59178433889602	71055.8288034755
1.58974358974359	70033.3307512546
1.58770806658131	63849.5686362701
1.58567774936061	61317.137523564
1.58365261813538	57734.9617451554
1.58163265306123	55599.2296170605
1.5796178343949	53021.2488351165
1.57760814249364	47683.5656424347
1.57560355781449	46170.6170274477
1.57360406091371	42643.6186320235
1.57160963244613	40342.7785906115
1.56962025316456	38237.2624459124
1.56763590391909	34909.347793524
1.56565656565657	32728.4688967092
1.56368221941992	30876.923416668
1.56171284634761	29632.0606279879
1.55974842767296	27519.3110031677
1.55778894472362	26254.0514902642
1.55583437892095	22927.5018220432
1.55388471177945	20950.3181222497
1.55193992490613	20116.1207431869
1.55	19400.9435538007
1.54806491885144	18032.4428076166
1.54613466334165	15971.5395764737
1.54420921544209	14790.5113883246
1.54228855721393	13150.9672417491
1.54037267080745	12830.0967664266
1.53846153846154	11708.9915811769
1.5365551425031	11414.0677693866
1.53465346534654	10399.4260017246
1.5327564894932	9855.74859350313
1.53086419753086	8923.06027766328
1.52897657213317	8003.97374611507
1.52709359605911	7815.18994907379
1.52521525215252	7297.7383943502
1.52334152334152	5981.54223483034
1.52147239263804	6130.99273522038
1.51960784313726	5914.33492660153
1.51774785801714	5163.2658520556
1.5158924205379	4640.41906075091
1.51404151404151	4527.74394043099
1.51219512195122	4092.83892061104
1.51035322777101	3362.32066872149
1.50851581508516	3261.57231654101
1.50668286755772	3331.23681595859
1.50485436893204	2877.81370848481
1.5030303030303	2751.36032025675
1.50121065375303	2324.64369498025
1.4993954050786	2223.72718480858
1.4975845410628	1657.31711202239
1.49577804583836	1725.8214355302
1.49397590361446	2528.7118436617
1.49217809867629	1670.14085864154
1.49038461538462	2678.62138728381
1.48859543817527	1443.6280870693
1.48681055155875	1760.13752223922
1.48502994011976	1408.66366839405
1.48325358851675	1503.64540302404
1.48148148148148	347.942627860941
1.47971360381862	783.859107833306
1.47794994040524	533.80621957879
1.47619047619048	695.871101219534
1.47443519619501	775.436981855737
1.47268408551069	2125.1651769679
1.47093712930012	2243.34054257078
1.46919431279621	468.631731299001
1.46745562130178	416.781767997034
1.46572104018913	801.038672052404
1.46399055489965	222.079111242955
1.4622641509434	2963.94031755726
1.45882352941176	267.796537359828
1.45029239766082	243.052664685385
1.44186046511628	208.683590803306
1.43352601156069	170.420387330857
1.42528735632184	139.171749373609
1.41714285714286	112.164855845221
1.40909090909091	95.9236162750422
1.40112994350283	81.4935244575297
1.39325842696629	64.3515077218452
1.3854748603352	54.5090055047568
1.37777777777778	49.7062733809994
1.37016574585635	38.9818721010536
1.36263736263736	35.4044105973801
1.3551912568306	30.6099012073233
1.34782608695652	27.5458317766724
1.34054054054054	25.1090136210042
1.33333333333333	24.1581531125464
1.32620320855615	20.9458026783896
1.31914893617021	21.58532221416
1.31216931216931	19.4118654033858
1.30526315789474	18.3337920059691
1.29842931937173	17.3765188937675
1.29166666666667	17.5384184422845
1.28497409326425	16.4690489652876
1.27835051546392	16.9472034330924
1.27179487179487	15.8448605992637
1.26530612244898	14.9601843429126
1.25888324873096	14.8225890592222
1.25252525252525	15.122746871283
1.24623115577889	15.4812933296365
1.24	14.9695843856938
1.23383084577114	14.9133467187791
1.22772277227723	13.9114656804871
1.22167487684729	13.3735636968614
1.2156862745098	13.8734915044136
1.20975609756098	12.7407130125181
1.20388349514563	11.8756245332376
1.19806763285024	12.0001755260621
1.19230769230769	11.1315982929721
1.1866028708134	11.0503072662669
1.18095238095238	10.2918278395679
1.17535545023697	9.32088659543706
1.16981132075472	8.32554796404579
1.16431924882629	8.62961194786349
1.1588785046729	7.48755053492626
1.15348837209302	7.12963358458008
1.14814814814815	6.90042584566831
1.14285714285714	5.53571368727679
1.13761467889908	5.63768210265052
1.1324200913242	6.20724929491746
1.12727272727273	5.95544452787603
1.12217194570136	4.26914047866805
1.11711711711712	3.91850937407424
1.11210762331839	3.62851829935998
1.10714285714286	5.66624019875578
1.10222222222222	3.94753940067814
1.09734513274336	3.76066531785498
1.09251101321586	3.57251268570083
1.08771929824561	4.17600995195991
1.08296943231441	2.83376887490303
1.07826086956522	2.53331327266798
1.07359307359307	3.37595746037171
1.06896551724138	2.90207094028265
1.06437768240343	3.17644028173188
1.05982905982906	3.59325998938889
1.05531914893617	3.24214198759489
1.05084745762712	3.73754346043583
1.0464135021097	2.67559928301494
1.04201680672269	3.4072798442949
1.03765690376569	3.67954064524541
1.03333333333333	2.9414357625237
1.02904564315353	2.59970841567584
1.02479338842975	4.59086069994266
1.02057613168724	4.72054767694432
1.01639344262295	2.9819742903859
1.01224489795918	4.14208506051583
1.00813008130081	4.4604188659329
1.00404858299595	3.31526696460424
1	2.02381832431792
0.995983935742972	3.78322065892109
0.992	4.36485314816785
0.98804780876494	3.01736150082073
0.984126984126984	4.03140807870977
0.980237154150198	3.83055200974523
0.976377952755906	3.76280205779897
0.972549019607843	3.71717951658542
0.96875	3.58057188850998
0.964980544747082	3.11350562658912
0.961240310077519	5.36815297985001
0.957528957528958	3.71527640229485
0.953846153846154	3.47801171105254
0.950191570881226	3.55359737496707
0.946564885496183	3.72277706070363
0.942965779467681	4.57123816014205
0.939393939393939	6.27081241831914
0.935849056603774	5.8390376309273
0.932330827067669	4.84635374826517
0.928838951310861	3.54995883288626
0.925373134328358	5.82907904980746
0.921933085501859	3.45299259000865
0.918518518518519	3.68293218033
0.915129151291513	4.68439628859846
0.911764705882353	4.71123385763739
0.908424908424908	5.11080563981272
0.905109489051095	6.41383784479681
0.901818181818182	5.8741598856756
0.898550724637681	6.62612879712888
0.895306859205776	7.55914679192219
0.892086330935252	5.32833190598681
0.888888888888889	5.52652926850819
0.885714285714286	4.52198474410261
0.882562277580071	5.52870711663864
0.879432624113475	5.6391956450128
0.876325088339223	4.43101918237417
0.873239436619718	6.24243811559029
0.870175438596491	4.25367320723152
0.867132867132867	4.46976324443502
0.86411149825784	5.69708755643899
0.861111111111111	5.84474117392057
0.858131487889273	8.87743881902867
0.855172413793103	6.26002488645321
0.852233676975945	8.23597753960418
0.849315068493151	7.66702258065691
0.84641638225256	6.72548341227924
0.843537414965986	8.53212913101738
0.840677966101695	7.52882416818566
0.837837837837838	7.44320545742397
0.835016835016835	6.96343969370691
0.832214765100671	11.2243812833255
0.82943143812709	7.19475546418958
0.826666666666667	9.90678851456062
0.823920265780731	7.59551605236311
0.821192052980132	6.73404932366876
0.818481848184819	7.12332865788773
0.815789473684211	4.82730043144481
0.813114754098361	9.34214361268283
0.810457516339869	8.00462295283713
0.807817589576547	5.89752833714852
0.805194805194805	6.03199214714317
0.802588996763754	6.47766646659454
0.8	5.85554783052683
0.797427652733119	7.44029574861715
0.794871794871795	5.72841349123161
0.792332268370607	8.4890607348296
0.789808917197452	5.74126052894107
0.787301587301587	10.046182094555
0.784810126582278	7.36179203800766
0.782334384858044	7.25269403499612
0.779874213836478	11.7007470850663
0.777429467084639	0
0.775	5.27412569319233
