# Supplementary material for: Effect of sub-bandgap defects on radiative and non-radiative open-circuit voltage losses in perovskite solar cells
Source: Nat Commun. 2024 Feb 10;15:1276. doi: 10.1038/s41467-024-45512-8 (PMC10858920; doi:10.1038/s41467-024-45512-8)
Supplement: Supplementary file 4 — Supplementary Code 1 [file 41467_2024_45512_MOESM4_ESM.zip › EQE.txt]

4.13333333333333	0.164415280851587
4	0.277389062612369
3.875	0.473368055359477
3.75757575757576	0.704390200515467
3.64705882352941	0.785483129506443
3.54285714285714	0.806056534538573
3.44444444444445	0.853039489610792
3.35135135135135	0.840256419108303
3.26315789473684	0.855219512022487
3.17948717948718	0.848984915668214
3.1	0.854323710998827
3.02439024390244	0.837057746833726
2.95238095238095	0.856983251041936
2.88372093023256	0.832839142118626
2.81818181818182	0.839381470285004
2.75555555555556	0.839314089417329
2.69565217391304	0.83289948298565
2.63829787234043	0.84199399142955
2.58333333333333	0.842264585603318
2.53061224489796	0.825885252798209
2.48	0.850526201809235
2.43137254901961	0.863568755668476
2.38461538461539	0.865210453517283
2.33962264150943	0.88869101914794
2.2962962962963	0.877946320009491
2.25454545454545	0.879618101515214
2.21428571428571	0.871028744304859
2.17543859649123	0.895581112000366
2.13793103448276	0.882278329398922
2.10169491525424	0.882067237894394
2.06666666666667	0.881116686323278
2.0327868852459	0.884308896049804
2	0.885408709122695
1.96825396825397	0.883422140874518
1.9375	0.8767349398502
1.90769230769231	0.870477510013496
1.87878787878788	0.858930322927851
1.85074626865672	0.847222839995314
1.82352941176471	0.834488336070492
1.79710144927536	0.83059511209029
1.77142857142857	0.81858080055242
1.74647887323944	0.814859501034037
1.72222222222222	0.804673404753801
1.6986301369863	0.779418818136721
1.67567567567568	0.706437155725101
1.65333333333333	0.53367950487001
1.63157894736842	0.292778902726043
1.61038961038961	0.118819932359055
1.58974358974359	0.0379243797477834
1.56962025316456	0.0103173693760201
1.55	0.00253168114931245
1.53086419753086	6.17382800572992E-4
1.51219512195122	1.43223297570005E-4
1.49397590361446	3.57106743706939E-5
1.47619047619048	9.35725296800339E-6
1.45882352941176	3.21413079946698E-6
1.44186046511628	7.06543308327256E-7
1.42528735632184	2.78462312005077E-7
1.40909090909091	1.42639506888801E-7
1.39325842696629	9.33294293692553E-8
1.37777777777778	7.36432509876398E-8
1.36263736263736	6.52728493630176E-8
1.34782608695652	5.71995488017381E-8
1.33333333333333	5.42256714158317E-8
1.31914893617021	5.60868947705696E-8
1.30526315789474	5.64011409551817E-8
1.29166666666667	5.67337915825434E-8
1.27835051546392	6.13323418522064E-8
1.26530612244898	6.54642309772294E-8
1.25252525252525	6.65249613900426E-8
1.24	6.64197265190871E-8
1.22772277227723	6.76786339465799E-8
1.2156862745098	6.3603861663474E-8
1.20388349514563	5.94973806263304E-8
1.19230769230769	5.542882128531E-8
1.18095238095238	4.9647948375141E-8
1.16981132075472	4.37289574123933E-8
1.1588785046729	3.4180317650863E-8
1.14814814814815	2.81787143235835E-8
1.13761467889908	2.3473410381253E-8
1.12727272727273	1.79770310066169E-8
1.11711711711712	1.46763560853586E-8
1.10714285714286	1.06427626961638E-8
1.09734513274336	9.49737115810399E-9
1.08771929824561	7.49125098195448E-9
1.07826086956522	5.97078543015651E-9
1.06896551724138	5.12926238717362E-9
1.05982905982906	2.96749282688848E-9
1.05084745762712	3.16926754592976E-9
1.04201680672269	3.18631779749114E-9
1.03333333333333	3.1858819106191E-9
1.02479338842975	2.57153481789363E-9
1.01639344262295	2.03900311641359E-9
1.00813008130081	2.14080805945345E-9
1	2.8791432175204E-9
0.992	2.03716395243085E-9
0.984126984126984	2.53717902158154E-9
0.976377952755906	1.64861276149669E-9
0.96875	2.11034496458345E-9
0.961240310077519	1.258283132113E-9
0.953846153846154	1.22856478612575E-9
0.946564885496183	1.48399169041976E-9
0.939393939393939	1.82574923176353E-9
0.932330827067669	1.90991907527458E-9
0.925373134328358	3.9485928224426E-10
0.918518518518519	2.04840477445901E-9
0.911764705882353	2.14096402408543E-9
0.905109489051095	2.13685110846935E-9
0.898550724637681	2.92990196058795E-10
0.892086330935252	3.04321806487831E-9
0.885714285714286	1.75263245276999E-9
0.879432624113475	3.02610231559371E-9
0.873239436619718	3.64887478620939E-9
0.867132867132867	1.09591782596266E-9
0.861111111111111	2.72859125762189E-9
0.855172413793103	2.67066257586717E-9
0.849315068493151	3.28815627471064E-9
0.843537414965986	4.15681336326497E-9
0.837837837837838	2.39826278919214E-9
0.832214765100671	1.97120078294915E-9
0.826666666666667	1.40186503596379E-9
0.821192052980132	1.09308180616238E-9
0.815789473684211	3.57365469520423E-10
0.810457516339869	8.37180323829153E-10
0.805194805194805	1.29425440264604E-9
0.8	2.09424618417461E-9
0.794871794871795	6.8006030211724E-10
0.789808917197452	1.51707491025055E-9
0.784810126582278	1.9040985510309E-9
0.779874213836478	2.13614187810871E-9
0.775	3.68406737142234E-9
0.770186335403727	3.83073918071673E-9
0.765432098765432	3.8866393831854E-9
0.760736196319018	9.02371255113215E-10
0.75609756097561	1.92067938236132E-9
0.751515151515151	2.21663228429639E-9
0.746987951807229	1.55371769493502E-9
0.74251497005988	2.14712867649087E-9
0.738095238095238	2.62455080435386E-9
0.733727810650888	1.04555939022576E-9
0.729411764705882	3.54401383614879E-9
0.725146198830409	2.39885096204675E-9
0.720930232558139	2.80864270578527E-9
0.716763005780347	1.95707932144196E-9
0.71264367816092	3.58968125215105E-9
0.708571428571429	2.00879458128083E-9
0.704545454545455	1.11337291475589E-9
0.700564971751412	2.20699420800396E-9
0.696629213483146	3.73628617417589E-9
0.692737430167598	2.44489198546299E-9
0.688888888888889	2.08960764504071E-9
0.685082872928177	--
0.681318681318681	--
0.677595628415301	--
0.673913043478261	--
0.67027027027027	--
0.666666666666667	--
0.663101604278075	--
0.659574468085106	--
0.656084656084656	--
0.652631578947368	--
0.649214659685864	--
0.645833333333333	--
0.642487046632124	--
0.639175257731959	--
0.635897435897436	--
0.63265306122449	--
0.629441624365482	--
0.626262626262626	--
0.623115577889447	--
0.62	--
0.616915422885572	--
0.613861386138614	--
0.610837438423645	--
0.607843137254902	--
0.604878048780488	--
0.601941747572815	--
0.599033816425121	--
0.596153846153846	--
0.593301435406699	--
0.59047619047619	--
0.587677725118483	--
0.584905660377358	--
0.582159624413146	--
0.579439252336449	--
0.576744186046512	--
0.574074074074074	--
0.571428571428571	--
0.568807339449541	--
0.5662100456621	--
0.563636363636364	--
0.561085972850679	--
0.558558558558559	--
0.556053811659193	--
0.553571428571429	--
0.551111111111111	--
0.548672566371681	--
0.54625550660793	--
0.543859649122807	--
0.541484716157205	--
0.539130434782609	--
0.536796536796537	--
0.53448275862069	--
0.532188841201717	--
0.52991452991453	--
0.527659574468085	--
0.525423728813559	--
0.523206751054852	--
0.521008403361345	--
0.518828451882845	--
0.516666666666667	--
0.514522821576763	--
0.512396694214876	--
0.510288065843621	--
0.508196721311475	--
0.506122448979592	--
0.504065040650406	--
0.502024291497976	--
0.5	--
0.497991967871486	--
0.496	--
0.49402390438247	--
0.492063492063492	--
0.490118577075099	--
0.488188976377953	--
0.486274509803922	--
0.484375	--
0.482490272373541	--
0.48062015503876	--
0.478764478764479	--
0.476923076923077	--
