# Supplementary material for: Effect of sub-bandgap defects on radiative and non-radiative open-circuit voltage losses in perovskite solar cells
Source: Nat Commun. 2024 Feb 10;15:1276. doi: 10.1038/s41467-024-45512-8 (PMC10858920; doi:10.1038/s41467-024-45512-8)
Supplement: Supplementary file 4 — Supplementary Code 1 [file 41467_2024_45512_MOESM4_ESM.zip › IV_dark.txt]

+1.500000E+00	+1.174411E-02
+1.490000E+00	+1.029936E-02
+1.480000E+00	+9.301693E-03
+1.470000E+00	+8.825179E-03
+1.460000E+00	+8.416024E-03
+1.450000E+00	+8.046941E-03
+1.440000E+00	+7.705537E-03
+1.430000E+00	+7.381564E-03
+1.420000E+00	+7.071721E-03
+1.410000E+00	+6.770902E-03
+1.400000E+00	+6.478633E-03
+1.390000E+00	+6.192725E-03
+1.380000E+00	+5.911460E-03
+1.370000E+00	+5.635919E-03
+1.360000E+00	+5.363266E-03
+1.350000E+00	+5.095797E-03
+1.340000E+00	+4.832497E-03
+1.330000E+00	+4.572495E-03
+1.320000E+00	+4.317453E-03
+1.310000E+00	+4.065916E-03
+1.300000E+00	+3.820240E-03
+1.290000E+00	+3.578219E-03
+1.280000E+00	+3.341921E-03
+1.270000E+00	+3.111059E-03
+1.260000E+00	+2.885346E-03
+1.250000E+00	+2.666397E-03
+1.240000E+00	+2.453155E-03
+1.230000E+00	+2.247505E-03
+1.220000E+00	+2.048965E-03
+1.210000E+00	+1.858858E-03
+1.200000E+00	+1.676955E-03
+1.190000E+00	+1.503219E-03
+1.180000E+00	+1.339337E-03
+1.170000E+00	+1.184558E-03
+1.160000E+00	+1.040373E-03
+1.150000E+00	+9.069638E-04
+1.140000E+00	+7.832005E-04
+1.130000E+00	+6.703569E-04
+1.120000E+00	+5.679645E-04
+1.110000E+00	+4.766280E-04
+1.100000E+00	+3.956591E-04
+1.090000E+00	+3.252109E-04
+1.080000E+00	+2.646442E-04
+1.070000E+00	+2.131817E-04
+1.060000E+00	+1.704033E-04
+1.050000E+00	+1.351640E-04
+1.040000E+00	+1.067565E-04
+1.030000E+00	+8.362749E-05
+1.020000E+00	+6.569383E-05
+1.010000E+00	+5.164076E-05
+1.000000E+00	+4.064655E-05
+9.900000E-01	+3.212335E-05
+9.800000E-01	+2.546803E-05
+9.700000E-01	+2.029303E-05
+9.600000E-01	+1.623422E-05
+9.500000E-01	+1.305846E-05
+9.400000E-01	+1.055090E-05
+9.300000E-01	+8.464468E-06
+9.200000E-01	+6.895427E-06
+9.100000E-01	+5.629368E-06
+9.000000E-01	+4.609497E-06
+8.900000E-01	+3.778747E-06
+8.800000E-01	+3.104251E-06
+8.700000E-01	+2.552113E-06
+8.600000E-01	+2.097891E-06
+8.500000E-01	+1.726099E-06
+8.400000E-01	+1.418882E-06
+8.300000E-01	+1.166147E-06
+8.200000E-01	+9.408060E-07
+8.100000E-01	+7.754134E-07
+8.000000E-01	+6.350814E-07
+7.900000E-01	+5.183833E-07
+7.800000E-01	+4.219852E-07
+7.700000E-01	+3.417650E-07
+7.600000E-01	+2.754581E-07
+7.500000E-01	+2.203785E-07
+7.400000E-01	+1.745158E-07
+7.300000E-01	+1.366313E-07
+7.200000E-01	+1.051075E-07
+7.100000E-01	+7.911854E-08
+7.000000E-01	+5.743971E-08
+6.900000E-01	+3.964306E-08
+6.800000E-01	+2.492015E-08
+6.700000E-01	+1.265039E-08
+6.600000E-01	+2.505203E-09
+6.500000E-01	-5.842935E-09
+6.400000E-01	-1.272190E-08
+6.300000E-01	-1.847309E-08
+6.200000E-01	-2.317984E-08
+6.100000E-01	-2.697914E-08
+6.000000E-01	-3.012485E-08
+5.900000E-01	-3.276443E-08
+5.800000E-01	-3.501088E-08
+5.700000E-01	-3.681714E-08
+5.600000E-01	-3.826187E-08
+5.500000E-01	-3.950265E-08
+5.400000E-01	-4.055232E-08
+5.300000E-01	-4.135131E-08
+5.200000E-01	-4.201672E-08
+5.100000E-01	-4.252354E-08
+5.000000E-01	-4.305048E-08
+4.900000E-01	-4.348271E-08
+4.800000E-01	-4.376113E-08
+4.700000E-01	-4.397180E-08
+4.600000E-01	-4.425544E-08
+4.500000E-01	-4.449998E-08
+4.400000E-01	-4.465517E-08
+4.300000E-01	-4.480023E-08
+4.200000E-01	-4.505091E-08
+4.100000E-01	-4.529204E-08
+4.000000E-01	-4.537912E-08
+3.900000E-01	-4.560559E-08
+3.800000E-01	-4.591618E-08
+3.700000E-01	-4.618914E-08
+3.600000E-01	-4.639480E-08
+3.500000E-01	-4.662627E-08
+3.400000E-01	-4.685353E-08
+3.300000E-01	-4.697665E-08
+3.200000E-01	-4.703281E-08
+3.100000E-01	-4.715469E-08
+3.000000E-01	-4.731771E-08
+2.900000E-01	-4.744288E-08
+2.800000E-01	-4.751234E-08
+2.700000E-01	-4.759181E-08
+2.600000E-01	-4.770516E-08
+2.500000E-01	-4.781077E-08
+2.400000E-01	-4.782123E-08
+2.300000E-01	-4.786057E-08
+2.200000E-01	-4.793299E-08
+2.100000E-01	-4.799210E-08
+2.000000E-01	-4.801609E-08
+1.900000E-01	-4.800881E-08
+1.800000E-01	-4.809681E-08
+1.700000E-01	-4.822459E-08
+1.600000E-01	-4.823823E-08
+1.500000E-01	-4.829235E-08
+1.400000E-01	-4.832452E-08
+1.300000E-01	-4.837068E-08
+1.200000E-01	-4.849699E-08
+1.100000E-01	-4.849664E-08
+1.000000E-01	-4.857145E-08
+9.000000E-02	-4.865683E-08
+8.000000E-02	-4.873607E-08
+7.000000E-02	-4.873868E-08
+6.000000E-02	-4.878018E-08
+5.000000E-02	-4.883623E-08
+4.000000E-02	-4.889966E-08
+3.000000E-02	-4.896356E-08
+2.000000E-02	-4.897606E-08
+1.000000E-02	-4.899186E-08
+0.000000E+00	-4.900426E-08
-1.000000E-02	-4.905439E-08
-2.000000E-02	-4.909373E-08
-3.000000E-02	-4.909464E-08
-4.000000E-02	-4.914386E-08
-5.000000E-02	-4.920969E-08
-6.000000E-02	-4.924846E-08
-7.000000E-02	-4.926085E-08
-8.000000E-02	-4.932394E-08
-9.000000E-02	-4.944218E-08
-1.000000E-01	-4.946924E-08
-1.100000E-01	-4.947685E-08
-1.200000E-01	-4.949788E-08
-1.300000E-01	-4.960111E-08
-1.400000E-01	-4.968274E-08
-1.500000E-01	-4.968058E-08
-1.600000E-01	-4.972185E-08
-1.700000E-01	-4.980654E-08
-1.800000E-01	-4.987510E-08
-1.900000E-01	-4.987805E-08
-2.000000E-01	-4.992205E-08
-2.100000E-01	-4.990795E-08
-2.200000E-01	-4.996150E-08
-2.300000E-01	-5.003528E-08
-2.400000E-01	-5.004404E-08
-2.500000E-01	-5.008690E-08
-2.600000E-01	-5.002994E-08
-2.700000E-01	-5.009417E-08
-2.800000E-01	-5.013419E-08
-2.900000E-01	-5.017625E-08
-3.000000E-01	-5.019263E-08
-3.100000E-01	-5.027789E-08
-3.200000E-01	-5.032086E-08
-3.300000E-01	-5.033269E-08
-3.400000E-01	-5.038964E-08
-3.500000E-01	-5.032916E-08
-3.600000E-01	-5.038078E-08
-3.700000E-01	-5.045251E-08
-3.800000E-01	-5.048310E-08
-3.900000E-01	-5.053676E-08
-4.000000E-01	-5.051663E-08
-4.100000E-01	-5.056143E-08
-4.200000E-01	-5.057507E-08
-4.300000E-01	-5.064999E-08
-4.400000E-01	-5.066170E-08
-4.500000E-01	-5.067182E-08
-4.600000E-01	-5.071763E-08
-4.700000E-01	-5.077698E-08
-4.800000E-01	-5.076856E-08
-4.900000E-01	-5.077277E-08
-5.000000E-01	-5.079687E-08
