# Supplementary material for: Effect of sub-bandgap defects on radiative and non-radiative open-circuit voltage losses in perovskite solar cells
Source: Nat Commun. 2024 Feb 10;15:1276. doi: 10.1038/s41467-024-45512-8 (PMC10858920; doi:10.1038/s41467-024-45512-8)
Supplement: Supplementary file 4 — Supplementary Code 1 [file 41467_2024_45512_MOESM4_ESM.zip › IV_light.txt]

+1.500000E+00	+1.012924E-02
+1.490000E+00	+9.407734E-03
+1.480000E+00	+9.110430E-03
+1.470000E+00	+8.826082E-03
+1.460000E+00	+8.544100E-03
+1.450000E+00	+8.261130E-03
+1.440000E+00	+7.978544E-03
+1.430000E+00	+7.694818E-03
+1.420000E+00	+7.411842E-03
+1.410000E+00	+7.127767E-03
+1.400000E+00	+6.844808E-03
+1.390000E+00	+6.562470E-03
+1.380000E+00	+6.280201E-03
+1.370000E+00	+5.999967E-03
+1.360000E+00	+5.719613E-03
+1.350000E+00	+5.441763E-03
+1.340000E+00	+5.165491E-03
+1.330000E+00	+4.890506E-03
+1.320000E+00	+4.618553E-03
+1.310000E+00	+4.347864E-03
+1.300000E+00	+4.080989E-03
+1.290000E+00	+3.815858E-03
+1.280000E+00	+3.554718E-03
+1.270000E+00	+3.296823E-03
+1.260000E+00	+3.041584E-03
+1.250000E+00	+2.791117E-03
+1.240000E+00	+2.544060E-03
+1.230000E+00	+2.302338E-03
+1.220000E+00	+2.064710E-03
+1.210000E+00	+1.832825E-03
+1.200000E+00	+1.606536E-03
+1.190000E+00	+1.385301E-03
+1.180000E+00	+1.170770E-03
+1.170000E+00	+9.635403E-04
+1.160000E+00	+7.620567E-04
+1.150000E+00	+5.672275E-04
+1.140000E+00	+3.808605E-04
+1.130000E+00	+2.026201E-04
+1.120000E+00	+3.243226E-05
+1.110000E+00	-1.288318E-04
+1.100000E+00	-2.798586E-04
+1.090000E+00	-4.198197E-04
+1.080000E+00	-5.489243E-04
+1.070000E+00	-6.672635E-04
+1.060000E+00	-7.737178E-04
+1.050000E+00	-8.690055E-04
+1.040000E+00	-9.524457E-04
+1.030000E+00	-1.024983E-03
+1.020000E+00	-1.087507E-03
+1.010000E+00	-1.139443E-03
+1.000000E+00	-1.182885E-03
+9.900000E-01	-1.218219E-03
+9.800000E-01	-1.247179E-03
+9.700000E-01	-1.270364E-03
+9.600000E-01	-1.289077E-03
+9.500000E-01	-1.303851E-03
+9.400000E-01	-1.315844E-03
+9.300000E-01	-1.325347E-03
+9.200000E-01	-1.333140E-03
+9.100000E-01	-1.339377E-03
+9.000000E-01	-1.344210E-03
+8.900000E-01	-1.348289E-03
+8.800000E-01	-1.351723E-03
+8.700000E-01	-1.354389E-03
+8.600000E-01	-1.356839E-03
+8.500000E-01	-1.358869E-03
+8.400000E-01	-1.360543E-03
+8.300000E-01	-1.362030E-03
+8.200000E-01	-1.363277E-03
+8.100000E-01	-1.364332E-03
+8.000000E-01	-1.365292E-03
+7.900000E-01	-1.366068E-03
+7.800000E-01	-1.366871E-03
+7.700000E-01	-1.367414E-03
+7.600000E-01	-1.368093E-03
+7.500000E-01	-1.368651E-03
+7.400000E-01	-1.369199E-03
+7.300000E-01	-1.369587E-03
+7.200000E-01	-1.369999E-03
+7.100000E-01	-1.370358E-03
+7.000000E-01	-1.370676E-03
+6.900000E-01	-1.371101E-03
+6.800000E-01	-1.371310E-03
+6.700000E-01	-1.371715E-03
+6.600000E-01	-1.371946E-03
+6.500000E-01	-1.372152E-03
+6.400000E-01	-1.372436E-03
+6.300000E-01	-1.372558E-03
+6.200000E-01	-1.372813E-03
+6.100000E-01	-1.373056E-03
+6.000000E-01	-1.373282E-03
+5.900000E-01	-1.373459E-03
+5.800000E-01	-1.373551E-03
+5.700000E-01	-1.373672E-03
+5.600000E-01	-1.373912E-03
+5.500000E-01	-1.374190E-03
+5.400000E-01	-1.374353E-03
+5.300000E-01	-1.374467E-03
+5.200000E-01	-1.374639E-03
+5.100000E-01	-1.374682E-03
+5.000000E-01	-1.374937E-03
+4.900000E-01	-1.375089E-03
+4.800000E-01	-1.375214E-03
+4.700000E-01	-1.375424E-03
+4.600000E-01	-1.375386E-03
+4.500000E-01	-1.375454E-03
+4.400000E-01	-1.375770E-03
+4.300000E-01	-1.375732E-03
+4.200000E-01	-1.375919E-03
+4.100000E-01	-1.375983E-03
+4.000000E-01	-1.376165E-03
+3.900000E-01	-1.376248E-03
+3.800000E-01	-1.376398E-03
+3.700000E-01	-1.376421E-03
+3.600000E-01	-1.376554E-03
+3.500000E-01	-1.376781E-03
+3.400000E-01	-1.376861E-03
+3.300000E-01	-1.376830E-03
+3.200000E-01	-1.377095E-03
+3.100000E-01	-1.377054E-03
+3.000000E-01	-1.377171E-03
+2.900000E-01	-1.377453E-03
+2.800000E-01	-1.377463E-03
+2.700000E-01	-1.377540E-03
+2.600000E-01	-1.377514E-03
+2.500000E-01	-1.377627E-03
+2.400000E-01	-1.377678E-03
+2.300000E-01	-1.377839E-03
+2.200000E-01	-1.377826E-03
+2.100000E-01	-1.377917E-03
+2.000000E-01	-1.377945E-03
+1.900000E-01	-1.378092E-03
+1.800000E-01	-1.378152E-03
+1.700000E-01	-1.378253E-03
+1.600000E-01	-1.378320E-03
+1.500000E-01	-1.378420E-03
+1.400000E-01	-1.378572E-03
+1.300000E-01	-1.378486E-03
+1.200000E-01	-1.378519E-03
+1.100000E-01	-1.378538E-03
+1.000000E-01	-1.378695E-03
+9.000000E-02	-1.378780E-03
+8.000000E-02	-1.378831E-03
+7.000000E-02	-1.378832E-03
+6.000000E-02	-1.378958E-03
+5.000000E-02	-1.379014E-03
+4.000000E-02	-1.379035E-03
+3.000000E-02	-1.379130E-03
+2.000000E-02	-1.379274E-03
+1.000000E-02	-1.379326E-03
+0.000000E+00	-1.379287E-03
-1.000000E-02	-1.379290E-03
-2.000000E-02	-1.379366E-03
-3.000000E-02	-1.379394E-03
-4.000000E-02	-1.379508E-03
-5.000000E-02	-1.379525E-03
-6.000000E-02	-1.379428E-03
-7.000000E-02	-1.379610E-03
-8.000000E-02	-1.379679E-03
-9.000000E-02	-1.379664E-03
-1.000000E-01	-1.379726E-03
-1.100000E-01	-1.379925E-03
-1.200000E-01	-1.379949E-03
-1.300000E-01	-1.379889E-03
-1.400000E-01	-1.379912E-03
-1.500000E-01	-1.380029E-03
-1.600000E-01	-1.379981E-03
-1.700000E-01	-1.380080E-03
-1.800000E-01	-1.380129E-03
-1.900000E-01	-1.380228E-03
-2.000000E-01	-1.380153E-03
-2.100000E-01	-1.380294E-03
-2.200000E-01	-1.380300E-03
-2.300000E-01	-1.380320E-03
-2.400000E-01	-1.380475E-03
-2.500000E-01	-1.380466E-03
-2.600000E-01	-1.380561E-03
-2.700000E-01	-1.380504E-03
-2.800000E-01	-1.380654E-03
-2.900000E-01	-1.380553E-03
-3.000000E-01	-1.380675E-03
-3.100000E-01	-1.380688E-03
-3.200000E-01	-1.380630E-03
-3.300000E-01	-1.380731E-03
-3.400000E-01	-1.380599E-03
-3.500000E-01	-1.380818E-03
-3.600000E-01	-1.380944E-03
-3.700000E-01	-1.380753E-03
-3.800000E-01	-1.380917E-03
-3.900000E-01	-1.380944E-03
-4.000000E-01	-1.380965E-03
-4.100000E-01	-1.380995E-03
-4.200000E-01	-1.381019E-03
-4.300000E-01	-1.380981E-03
-4.400000E-01	-1.381200E-03
-4.500000E-01	-1.381014E-03
-4.600000E-01	-1.381151E-03
-4.700000E-01	-1.381052E-03
-4.800000E-01	-1.381211E-03
-4.900000E-01	-1.381220E-03
-5.000000E-01	-1.381217E-03
