# Supplementary material for: Effect of sub-bandgap defects on radiative and non-radiative open-circuit voltage losses in perovskite solar cells
Source: Nat Commun. 2024 Feb 10;15:1276. doi: 10.1038/s41467-024-45512-8 (PMC10858920; doi:10.1038/s41467-024-45512-8)
Supplement: Supplementary file 4 — Supplementary Code 1 [file 41467_2024_45512_MOESM4_ESM.zip › many_diode_model.m]

%Written by Guus Aalbers (g.j.w.aalbers@tue.nl),
%Based on the matlab-script made available by Kirchartz et al. (10.1002/aenm.201902573)

%%18-11-2021 Version (dd-mm-yyyy)
%Written for MATLAB 9.11 (R2021b)

clc
clear variables
close all

%% %%%%%%%%%%%%%%%%%%%%%%%%%% CONSTANTS %%%%%%%%%%%%%%%%%%%%%%%%%%%%%%%%%%%

q = 1.602176462e-19;                    % [A s], elementary charge
h_Js = 6.62606876e-34;                  % [J s], Planck's constant
h_eVs = 4.135667662e-15;                % [eV s], Planck's constant
k = 1.38064852e-23;                     % [(m^2)kg(s^-2)(K^-1)], Boltzmann constant
T = 300;                                % [K], temperature
VT = (k*T)/q;                           % [V], 25.8 mV thermal voltage at 300 K
c = 299792458;                          % [m/s], speed of light c_0
vor=((h_Js*c)/q)/(1e-9);                % prefactor for converting between energy and wavelength in (eV nm)


%% %%%%%%%%%%%%%% GETTING THE DATA %%%%%%%%%%%%%%%%%% USER INPUT %%%%%%%%%%%%%%%%%%%%%

Determine_Voc_NR = true;    	% Do you want to calculate Voc_NR from EQE and EL data?
do_plotting = false;            % Do you want to plot all figures?
noise_level = true;            % Do you want to select the noise level?
calculate_Rs = false;           % Do you want to calculate sheet resistance, or just fill in a value?

[file,path] = uigetfile('*.txt','Select your non-normalized EQE spectrum');
selectedfileA = fullfile(path,file);
A = readmatrix(selectedfileA);          %Load measured EQE spectrum: Make sure it is not normalized!! (eV scale preferred)
A = rmmissing(A);                       %Removes any NaN values from array

if Determine_Voc_NR == true
    
    %%%%%%%%%%%%%%%%%%%%%%% ADJUST IF NECESSARY %%%%%%%%%%%%%%%%%%%%%%%%%%%
    Device_area = 0.09;         %Device area [cm^-2]
    V_applied = 1.5;            %Applied voltage in EL experiment [V]
    I_measured = 14.5;          %Measured current during EL expermiment [mA]
    n1 = 1;                     %Measured ideality factor n1 [-]
    Rs = 46.77856;              %Calculated sheet resistance of many JV sweeps [Ω]
    EQE_level=0.01;             %EQE value at which the Urbach Tail should be attached.
    %%%%%%%%%%%%%%%%%%%%%%% ADJUST IF NECESSARY %%%%%%%%%%%%%%%%%%%%%%%%%%%
    
    if calculate_Rs == true
        
        [file,path] = uigetfile('*.txt','Select your dark I-V file');
        selectedfileB = fullfile(path,file);
        B = readmatrix(selectedfileB);        %load dark I-V, if only want EL-spectrum you can ignore this
        
    end
    
    [file,path] = uigetfile('*.txt','Select your light I-V file');
    selectedfileC = fullfile(path,file);
    C = readmatrix(selectedfileC);        %load light I-V, if only want EL-spectrum you can ignore this
    
    [file,path] = uigetfile('*.txt','Select your Jacobian-corrected and normalized EL spectrum');
    selectedfileD = fullfile(path,file);
    D = readmatrix(selectedfileD);                  %Load the (jacobian corrected and normalized!) EL spectrum
    D = rmmissing(D);                       %Removes any NaN values from array
    
end

%% %%%%%%%%%%%%%%%%%%%% FIT THE SERIES RESISTANCE %%%%%%%%%%%%%%%%%%%%%%%%%

if Determine_Voc_NR == true
    % Convert current into current density
    JV_l(:,1) = C(:,1);
    JV_l(:,2) = (C(:,2)./Device_area); % Light 1 sun J-V curve [V vs. A cm^-2]
    
    % Find short-circuit current Jsc in A cm^-2
    JV_v0 = find(JV_l(:,1) == 0);
    Jsc = abs(JV_l(JV_v0,2));

    % Find maximum power
    P_l = zeros(length(JV_l),1);
    P_l(:,1) = (JV_l(:,1).*JV_l(:,2)); %Calculate power output under 1 sun [W cm^-2]
    
    dP_l = gradient(P_l(:,1)');

    tri2 = delaunayn(dP_l(1,:)');
    Pmp_index_l = dsearchn(dP_l(1,:)',tri2,0); %Determines closest value of 0 for the first derivative of P 1 sun
    
    Vlmpp = JV_l(Pmp_index_l,1);  %Maximum power point voltage under 1 sun [V]
    Jmpp = JV_l(Pmp_index_l,2);   %Maximum power point current density under 1 sun [A cm^-2]

    % Find open-circuit voltage Voc and Vd_Jsc in V
    tri3 = delaunayn(JV_l(:,2));
    JV_J0_index_l = dsearchn(JV_l(:,2),tri3,0); %Determines closest current index to voltage of 0
    Voc = abs(JV_l(JV_J0_index_l,1));
    
    if calculate_Rs == true
        JV_d(:,1) = B(:,1);
        JV_d(:,2) = (B(:,2)./Device_area)-Jsc; %Dark J-V curve [V vs. A cm^-2]
        
        % Find maximum power
        P_d = zeros(length(JV_d),1);
        P_d(:,1) = (JV_d(:,1).*JV_d(:,2)); %Calculate power output in dark [W cm^-2]
        
        dP_d = gradient(P_d(:,1)');
        
        tri1 = delaunayn(dP_d(1,:)');
        Pmp_index_d = dsearchn(dP_d(1,:)',tri1,0); %Determines closest value of 0 for the first derivative of P dark
        
        Vdmpp = JV_d(Pmp_index_d,1);  %Maximum power point voltage in dark [V]
        
        tri4 = delaunayn(JV_d(:,2));
        JV_J0_index_d = dsearchn(JV_d(:,2),tri4,0); %Determines closest current index to voltage of 0
        Vd_Jsc = abs(JV_d(JV_J0_index_d,1));
        
        Rs_dark = (Vd_Jsc - Voc) / abs(Jsc); %Sheet resistance dark [Ω cm^2]

        Rs_light_dark_corr = (Vdmpp - Vlmpp - (abs(Jsc)-abs(Jmpp)) * Rs_dark) / abs(Jmpp); %Sheet resistance dark light corrected [Ω cm^2]
    
        Rs = Rs_light_dark_corr/Device_area;    %Sheet resistance [Ω]
        
    end
    
    J_measured = I_measured/Device_area;    %Measured current density during EL experiment [mA cm^-2]
    V_internal = V_applied - (I_measured/1000) * Rs; %Internal voltage [V]
end

%% %%%%%%%%%%%%%% INTERPOLATING eV, SB-EQE, AM1.5G, AND EL %%%%%%%%%%%%%%%%

% Convert from wavelength to eV if needed
if A(1,1) >= 10
    A(:,1)= vor./A(:,1);   %making eV from wavelength
end

E_measured = A(:,1);                %Measured EQE energy
EQE_SB = A(:,2);                    %Measured EQE data
E_min = min(E_measured);            %Minimum energy of the measured data
E_max = max(E_measured);            %Maximum energy of the measured data
E_all = linspace(E_min,E_max,1000); %Making a continuous energy spacing
E_spacing = E_all(2)-E_all(1);      %Determining energy spacing
EQE_SB_interpl = interp1(E_measured,EQE_SB,E_all,'pchip');  %Interpolation of EQE to new energy axis

load('AM15G.dat');                                  % solar spectrum AM1.5 global [photons cm^-2 s^-1 eV-1]
AM15g = interp1(AM15G(:,1), AM15G(:,2), E_all);     % interpolation to the general energy axis [eV] 
AM15g(isnan(AM15g)) = 0;                            % All NaN in AM15g array replaced with 0

% Interpolating measured EL spectrum to new eV axis
EL_measured = D(:,2);
E_EL_measured = D(:,1);
EL_interpl = interp1(E_EL_measured, EL_measured, E_all, 'pchip', 'extrap');

E_index_band = find(EL_interpl == max(EL_interpl(100:500)));

%% %%%%%%%%%%%%%%%% SELECT URBACH TAIL POINTS %%%%%%%%%%%%%%%%%%%%%%%%%%%%%

% plot and select characteristic data points (1: start bandbap tail ,2: endbandgap tail)
select.your_fig = figure('Name','EQE-Data Selection');
select.your_axes = axes;
select.your_fig.Position = [65, 80,1250, 600]; %aligment of the size of the figure window
semilogy(E_all,EQE_SB_interpl);
axis([1.2 2.0 1e-8 2]);
title({'Zoom in. Then select two points by using the data cursor and holding ALT. After selection press (almost) any key', 'Point1: Start of the Bandbap Tail','Point2: End of the Bandbap Tail' })
xlabel('energy {\it E} (eV)');
ylabel('external quantum efficiency {\it Q}_{e}');
legend('directly measured {\it Q}_{e} data','Location','southeast');

% Initialize data cursor object
selection = datacursormode(select.your_fig);
selection.SnapToDataVertex = 'on'; % Snap to our plotted data, on by default

while ~waitforbuttonpress
end

%% %%%%%%%%%%%%%%%%% ANALYSIS OF THE SELECTED POINTS %%%%%%%%%%%%%%%%%%%%%%

% selected data point 1
selection_your_points = getCursorInfo(selection);
point_2_value = selection_your_points(:,1).Position; %1 because the points are saved in the reverse order in the mypoints file (1:data point2; 2:data point 1)
point_2 = selection_your_points(:,1).DataIndex;

% selected data point 2
selection_your_points = getCursorInfo(selection);
point_1_value = selection_your_points(:,2).Position;
point_1 = selection_your_points(:,2).DataIndex;

%% %%%%%%%%%%%%%%%%%%% FITTING OF THE URBACH TAIL %%%%%%%%%%%%%%%%%%%%%%%%%

%Define fittype of ln(EQE)
Urbach_expfit = fittype('(1/E_urbach)*E + prefactor', 'independent', 'E', 'coefficients', {'E_urbach', 'prefactor'});

%Setting boundaries for fitting
startpoints = [0.0135, -120];

%Selecting data range points selected in graph
EQE_fitrange = [E_all(point_1(:,1):point_2(:,1))' log(EQE_SB_interpl(point_1(:,1):point_2(:,1)))'];

%Fitting Urbach tail to interpolated EQE data
E_Urbach_fitted = fit(EQE_fitrange(:,1), EQE_fitrange(:,2), Urbach_expfit, 'StartPoint', startpoints);

%extract fitting paramaters, prefactor and Urbach energy
fittedparameters = coeffvalues(E_Urbach_fitted);
fittedparameters = [fittedparameters(:,1) exp(fittedparameters(:,2))];

E_EQE_level = interp1(EQE_SB_interpl(point_1(:,1):point_2(:,1)), E_all(point_1(:,1):point_2(:,1)),EQE_level); %find the energy for which EQE value equals EQE_level
urbach_tail = fittedparameters(:,2)*exp(E_all./fittedparameters(:,1)); %the corresponding prefactor should be chosen so that it fits to the position of the EQE

E_urbach = fittedparameters(:,1); %Urbach energy [eV]

%% %%%%%%%%%%%% MERGING EXTENDED URBACH TAIL TO EQE DATA %%%%%%%%%%%%%%%%%%

[minValue1,pos_EQE] = min(abs(E_all - E_EQE_level)); %find matching position

Q_e_PV_fit = [urbach_tail(1:(pos_EQE)) EQE_SB_interpl((pos_EQE+1):end)]; %extended, overall Q_e_PV_fit

Q_e_PV_defect_extension = zeros(1, length(EQE_SB_interpl(point_1+1:end)));
Q_e_PV_defect = [EQE_SB_interpl(1:point_1) Q_e_PV_defect_extension];

Q_e_PV_band_extension = zeros(1, length(EQE_SB_interpl(1:point_1)));
Q_e_PV_band = [Q_e_PV_band_extension EQE_SB_interpl(point_1+1:end)];

%% %%%%%%%%%%%%%%%%%%%%%%% INNER WORKINGS %%%%%%%%%%%%%%%%%%%%%%%%%%%%%%%%%

dEQE_SB_interpl = gradient(EQE_SB_interpl);     %Take derivative dEQE/dE to find infliction point in gap onset.

Eg = E_all(:,find(dEQE_SB_interpl == max(dEQE_SB_interpl)));    %Determine Eg from maximum of dEQE/dE

%Black body spectrum BB [s^-1cm^-2(eV)^-1](in photon flux!), same energy axis as EQE_SB_interpl
BB = (1e-4*2*pi*q^3*(E_all).^2)./(h_Js^3*c^2*(exp(E_all./VT)-1)); 

%Calculate the radiative current limit
figure(1)
semilogy(E_all,EQE_SB_interpl);
axis([0.7 1.5 1e-10 1]);
title({'Select the the start of noise by using the data cursor (click on curve then drag).',' After selection press (almost) any key'})
selection = datacursormode(figure(1));              %Make a cursor
selection.SnapToDataVertex = 'on';                  % Snap to our plotted data, on by default
datacursormode on;
while ~waitforbuttonpress
end
selection_points = getCursorInfo(selection);        %Get the cursor data
E_index_noise(:,1) = selection_points(:,1).DataIndex;      %Extract data index from the cursor data
noise_energy = E_all(1,E_index_noise);


Jrad_band = q*trapz(E_spacing,Q_e_PV_band(E_index_noise:end) .*BB (E_index_noise:end)); %Radiative current limit calculated (A cm^-2 s^-1)
Jrad_defect = q*trapz(E_spacing,Q_e_PV_defect(E_index_noise:end) .* BB(E_index_noise:end)); %Radiative current limit calculated (A cm^-2 s^-1)

Jrad(1,:) = q .* EQE_SB_interpl(E_index_noise:end) .* BB(E_index_noise:end) .* E_spacing; %Radiative current (A cm^-2 eV^-1)

%Jrad for Urbach extension
Jrad_Urbach(1,:) = q .* Q_e_PV_fit(E_index_noise:end) .* BB(E_index_noise:end);

%Calculate the Jlight
Jlight = q*trapz(E_spacing,EQE_SB_interpl(E_index_noise:end).*AM15g(E_index_noise:end)); %Photocurrent (Jph) limit calculated (A cm^-2 s^-1)

%Calculate numerator and denominator of Eqn (7) in manuscript.
for i = 1:point_1
   
    param1(:,i) = EL_interpl(1,E_index_band).*BB(1,i).*Q_e_PV_defect(1,i);
    param2(:,i) = EL_interpl(1,i).*BB(1,E_index_band).*Q_e_PV_band(1,E_index_band+1);
    
end

%Calculate the ideality factor n for second diode
n2 = 1./((1./n1) - ((VT ./ V_internal) .* log( param1./param2 )));  %Radiative ideality factor in sub-bandgap region [-]
n2_extension = n1.*ones(1, length(E_all)-length(n2));               %Radiative ideality factor for above-bandgap region [-]
n2_extended = abs([n2 n2_extension]);                               %Combined radiative ideality factor for whole spectrum [-]

n2_extended_trans = n2_extended';


%Numericallly solve for many-diode model
syms x;
infDiode = -Jlight + sum(Jrad(1:end) .* exp(x ./ (n2_extended(E_index_noise:end) .* VT))); %Define infinite diode equation

Voc_Rad_solved = vpasolve(infDiode == 0, x);     %Solve for x
Voc_Rad = double(Voc_Rad_solved);       %Extract Voc_Rad data [V]
    

if Determine_Voc_NR == true    
    Voc_NR = Voc_Rad - Voc;     %Calculate Voc_NR
    
    ELQY = exp(-Voc_NR/VT)*100;      %Calculate EL quantum yield [%]
end


%% %%%%%%%%%%%%%%%%%%%%%%% PLOTTING FIGURES %%%%%%%%%%%%%%%%%%%%%%%%%%%%%%%

if do_plotting == true

    %Figure 1: urbach tail and EQE-data
    figure(2)
    subplot(1,2,1);
    semilogy(E_all,EQE_SB_interpl, 'r-', 'LineWidth', 3);
    hold on;
    semilogy(E_all,urbach_tail, 'b-', 'LineWidth', 1);
    hold off
    title('Urbach tail fitted to measured sb-EQE')
    xlabel('eV');
    ylabel('EQE (-)');
    axis([0.8 2 1e-9 1]);

    subplot(1,2,2);
    semilogy(E_all,Q_e_PV_fit, 'b-', 'LineWidth', 3);
    title('Combined EQE-data and Urbach tail')
    xlabel('eV');
    ylabel('EQE (-)');
    axis([0.8 2 1e-28 1]);
    
    figure(3)
    yyaxis left;
    plot(E_all, EQE_SB_interpl, 'r-', 'LineWidth', 3);
    axis([0.8 2.2 0 1]);
    yyaxis right;
    plot(E_all, EL_interpl, 'b-', 'LineWidth', 3);
    axis([0.8 2.2 0 1]);


    %Figure 2: 
    if Determine_Voc_NR == true
        
        figure(4)
        semilogy(E_all,EQE_SB_interpl,E_all,EL_interpl)             %% Should the SB-region near the noise level be fitted?
        title('SB-EQE above noise level and normalized EL-measured')
        axis([0.8 2 1e-9 1])
        xlabel('eV')
    end
end

figure(2)
plot(E_all, n2_extended)


if Determine_Voc_NR == true
    T = table(Eg, Voc_Rad, Voc_NR, Voc, ELQY, E_urbach, noise_energy, Rs)
else
    T = table(Voc_Rad, Voc, E_urbach, n2, Rs)
end
