# Supplementary material for: Effect of sub-bandgap defects on radiative and non-radiative open-circuit voltage losses in perovskite solar cells
Source: Nat Commun. 2024 Feb 10;15:1276. doi: 10.1038/s41467-024-45512-8 (PMC10858920; doi:10.1038/s41467-024-45512-8)
Supplement: Supplementary file 4 — Supplementary Code 1 [file 41467_2024_45512_MOESM4_ESM.zip › READ ME.txt]

many_diode_model.m

Written for MATLAB R2023a (version 9.11) by Guus Aalbers (g.j.w.aalbers@tue.nl)
Tested on Windows 11, requires MATLAB Curve Fitting Toolbox.
No additional non-standard hardware required.

INSTALLATION GUIDE:
- Open script in MATLAB and place AM15G.dat file in same folder as many_diode_model.m script.
- Installation takes less then 5 minutes.

DEMO:
- Check input parameters and change where needed in script.
- Run script and a GUI will open to select required text files (i.e. EQE.txt, EL.txt, JV_light.txt, and JV_dark.txt). Use your own data for this.
- A figure will appear (EQE in Urbach region) and select the textballoon above the plot.
- Zoom in. Then select two points by using the data cursor (text balloon icon) and holding ALT. After selection press (almost) any key. Point1: Start of the Bandbap Tail (low energy). Point2: End of the Bandbap Tail (high energy).
- A new figure will appear (EQE in sub-bandgap region)
- Select point where noise in data starts by using the data cursor (text balloon icon). Press ENTER.

- Output procudes figure of radiative ideality factor vs. photon energy.
- In Command Window a table is printed summarizing bandgap, radiative open-circuit voltage, calculated nonradiative open-circuit voltage losses, measured experimental open-circuit voltage, EL quantum yield, Urbach energy, Noise energy, series resistance.
- Expected runtime ~5 minutes.
