# Supplementary material for: Effect of sub-bandgap defects on radiative and non-radiative open-circuit voltage losses in perovskite solar cells
Source: Nat Commun. 2024 Feb 10;15:1276. doi: 10.1038/s41467-024-45512-8 (PMC10858920; doi:10.1038/s41467-024-45512-8)
Supplement: Supplementary file 6 — Source Data [file 41467_2024_45512_MOESM6_ESM.xlsx]

## Sheet: Figure 1b
Voltage (V)	Current density down sweep (mA cm^2)	Current density up sweep (mA cm^2)
1.5	152.372	165.223
1.49	154.039	159.519
1.48	151.417	153.84
1.47	147.851	148.222
1.46	143.866	142.649
1.45	139.643	137.111
1.44	135.304	131.639
1.43	130.863	126.212
1.42	126.386	120.847
1.41	121.853	115.532
1.4	117.319	110.289
1.39	112.775	105.114
1.38	108.216	99.9928
1.37	103.678	94.9584
1.36	99.1295	89.9835
1.35	94.6149	85.123
1.34	90.1196	79.9017
1.33	85.6377	75.1457
1.32	81.2015	70.4975
1.31	76.841	65.9304
1.3	72.5074	61.4806
1.29	68.1775	57.121
1.28	63.8964	52.8818
1.27	59.6703	48.76
1.26	55.4796	44.7428
1.25	51.363	40.8633
1.24	47.2946	37.1013
1.23	43.3099	33.4828
1.22	39.3892	29.9955
1.21	35.5588	26.6531
1.2	31.8116	23.4525
1.19	28.1421	20.3844
1.18	24.5819	17.4656
1.17	21.1098	14.6787
1.16	17.7669	12.0393
1.15	14.523	9.52306
1.14	11.4182	6.99757
1.13	8.44647	4.76779
1.12	5.60761	2.64486
1.11	2.92465	0.62056
1.1	0.40274	-1.2135
1.09	-1.97327	-2.92708
1.08	-4.16829	-4.53167
1.07	-6.18547	-6.04198
1.06	-8.01067	-7.47397
1.05	-9.65194	-8.6523
1.04	-11.1293	-9.84306
1.03	-12.4334	-10.9461
1.02	-13.5641	-11.9563
1.01	-14.5418	-12.879
1	-15.3808	-13.722
0.99	-16.0872	-14.4799
0.98	-16.6866	-15.1645
0.97	-17.1859	-15.7723
0.96	-17.5986	-16.3179
0.95	-17.9453	-16.7928
0.94	-18.2298	-17.2113
0.93	-18.4686	-17.5768
0.92	-18.6669	-17.89
0.91	-18.8333	-18.1653
0.9	-18.9709	-18.3978
0.89	-19.0884	-18.5977
0.88	-19.1865	-18.7684
0.87	-19.2711	-18.9154
0.86	-19.3452	-19.0423
0.85	-19.4053	-19.1477
0.84	-19.4606	-19.2399
0.83	-19.5064	-19.3193
0.82	-19.5446	-19.3859
0.81	-19.5806	-19.4439
0.8	-19.6111	-19.4934
0.79	-19.6381	-19.5383
0.78	-19.6612	-19.5803
0.77	-19.6816	-19.6117
0.76	-19.7003	-19.6435
0.75	-19.7151	-19.673
0.74	-19.7307	-19.6976
0.73	-19.7426	-19.7175
0.72	-19.7517	-19.7389
0.71	-19.7632	-19.7563
0.7	-19.7716	-19.7739
0.69	-19.7814	-19.7856
0.68	-19.7897	-19.801
0.67	-19.7963	-19.8145
0.66	-19.801	-19.8233
0.65	-19.8074	-19.836
0.64	-19.8144	-19.8428
0.63	-19.8199	-19.8512
0.62	-19.8248	-19.8578
0.61	-19.8294	-19.8634
0.6	-19.8332	-19.8684
0.59	-19.8356	-19.8745
0.58	-19.8407	-19.8763
0.57	-19.8443	-19.8805
0.56	-19.8479	-19.8824
0.55	-19.8507	-19.8859
0.54	-19.8504	-19.8871
0.53	-19.8525	-19.8911
0.52	-19.8576	-19.8947
0.51	-19.8604	-19.8939
0.5	-19.8637	-19.8973
0.49	-19.8674	-19.8981
0.48	-19.8712	-19.9
0.47	-19.8724	-19.9027
0.46	-19.8743	-19.903
0.45	-19.8781	-19.9033
0.44	-19.8794	-19.9051
0.43	-19.8813	-19.906
0.42	-19.8816	-19.9076
0.41	-19.8853	-19.9081
0.4	-19.8888	-19.9125
0.39	-19.8897	-19.9117
0.38	-19.8924	-19.9132
0.37	-19.8943	-19.9124
0.36	-19.8962	-19.9138
0.35	-19.8981	-19.9153
0.34	-19.8987	-19.9165
0.33	-19.9019	-19.9191
0.32	-19.9007	-19.9194
0.31	-19.9041	-19.9182
0.3	-19.9078	-19.9173
0.29	-19.9102	-19.92
0.28	-19.9081	-19.9225
0.27	-19.9124	-19.9236
0.26	-19.9137	-19.9238
0.25	-19.9138	-19.9246
0.24	-19.9189	-19.9289
0.23	-19.9172	-19.9286
0.22	-19.9195	-19.9288
0.21	-19.9184	-19.9307
0.2	-19.9198	-19.9297
0.19	-19.9202	-19.9304
0.18	-19.9239	-19.9317
0.17	-19.922	-19.9312
0.16	-19.9296	-19.9343
0.15	-19.9295	-19.9346
0.14	-19.9298	-19.9353
0.13	-19.9323	-19.9371
0.12	-19.9321	-19.9354
0.11	-19.9338	-19.9362
0.1	-19.9338	-19.9401
0.09	-19.934	-19.938
0.08	-19.9369	-19.939
0.07	-19.9381	-19.9417
0.06	-19.94	-19.9423
0.05	-19.9401	-19.9413
0.04	-19.9428	-19.9436
0.03	-19.9443	-19.9429
0.02	-19.9443	-19.9429
0.01	-19.9437	-19.9438
0	-19.9448	-19.9456
-0.01	-19.9458	-19.9443
-0.02	-19.9465	-19.945
-0.03	-19.9472	-19.9465
-0.04	-19.9498	-19.9467
-0.05	-19.9484	-19.9436
-0.06	-19.9475	-19.944
-0.07	-19.9499	-19.9467
-0.08	-19.9474	-19.9448
-0.09	-19.9514	-19.9463
-0.1	-19.9532	-19.9454
-0.11	-19.953	-19.9455
-0.12	-19.952	-19.9459
-0.13	-19.9521	-19.9465
-0.14	-19.9546	-19.9445
-0.15	-19.9529	-19.9481
-0.16	-19.9538	-19.948
-0.17	-19.9521	-19.9493
-0.18	-19.9557	-19.9496
-0.19	-19.9556	-19.9533
-0.2	-19.9574	-19.9529
-0.21	-19.9588	-19.9546
-0.22	-19.9609	-19.9539
-0.23	-19.9599	-19.9574
-0.24	-19.9586	-19.9561
-0.25	-19.9596	-19.9579
-0.26	-19.9601	-19.9585
-0.27	-19.9603	-19.9601
-0.28	-19.9601	-19.9593
-0.29	-19.9613	-19.9598
-0.3	-19.9622	-19.9571
-0.31	-19.9619	-19.9595
-0.32	-19.9651	-19.9589
-0.33	-19.9618	-19.9593
-0.34	-19.9626	-19.9568
-0.35	-19.9629	-19.9565
-0.36	-19.964	-19.958
-0.37	-19.964	-19.9578
-0.38	-19.9658	-19.9585
-0.39	-19.9676	-19.9576
-0.4	-19.9659	-19.9586
-0.41	-19.9683	-19.9565
-0.42	-19.9689	-19.9579
-0.43	-19.9682	-19.9586
-0.44	-19.9714	-19.9584
-0.45	-19.9717	-19.9584
-0.46	-19.9715	-19.9604
-0.47	-19.9704	-19.9618
-0.48	-19.9732	-19.965
-0.49	-19.9709	-19.9708
-0.5	-19.9727	-19.9836

## Sheet: Figure 1b inset
Wavelength (nm)	EQE (-)
300	0.51819
310	0.53
320	0.56782
330	0.74591
340	0.72636
350	0.74244
360	0.71836
370	0.71486
380	0.70285
390	0.72482
400	0.76252
410	0.77346
420	0.79527
430	0.81106
440	0.86363
450	0.86198
460	0.83797
470	0.86914
480	0.87809
490	0.87782
500	0.87672
510	0.87154
520	0.86713
530	0.85945
540	0.85286
550	0.84609
560	0.83336
570	0.82622
580	0.82774
590	0.82658
600	0.82391
610	0.81767
620	0.80853
630	0.7973
640	0.78642
650	0.77773
660	0.77217
670	0.77118
680	0.77764
690	0.80295
700	0.7848
710	0.78944
720	0.78895
730	0.78246
740	0.7497
750	0.64721
760	0.43686
770	0.20829
780	0.06694
790	0.01622
800	0.00376
810	0.00114
820	0.000525381
830	0.000385463
840	0.000330929
850	0.000307525
860	0.00027423
870	0.000246391
880	0.000241854
890	0.000203209
900	0.000200907
910	--
920	--
930	--
940	--
950	--
960	--
970	--
980	--
990	--
1000	--
1010	--
1020	--
1030	--
1040	--
1050	--
1060	--
1070	--
1080	--
1090	--
1100	--
1110	--
1120	--
1130	--
1140	--
1150	--
1160	--
1170	--
1180	--
1190	--
1200	--

## Sheet: Figure 1c
Energy (eV)	EQE (-)		Energy (eV)	Blackbody emission (s^-1 cm^-2 eV^-1)
4.13333	0.21501		0.68889	125422000000
4	0.36921		0.69234	110863000000
3.875	0.58771		0.69578	97989700000
3.75758	0.79697		0.69923	86606800000
3.64706	0.824		0.70268	76542500000
3.54286	0.7872		0.70613	67644400000
3.44444	0.79367		0.70958	59777900000
3.35135	0.76099		0.71302	52823700000
3.26316	0.76461		0.71647	46676400000
3.17949	0.79468		0.71992	41242500000
3.1	0.80843		0.72337	36439500000
3.02439	0.82762		0.72682	32194400000
2.95238	0.87342		0.73026	28442600000
2.88372	0.86027		0.73371	25126900000
2.81818	0.8768		0.73716	22196700000
2.75556	0.89034		0.74061	19607400000
2.69565	0.89262		0.74406	17319400000
2.6383	0.89421		0.7475	15297700000
2.58333	0.89872		0.75095	13511400000
2.53061	0.87236		0.7544	11933200000
2.48	0.88291		0.75785	10538900000
2.43137	0.88384		0.76129	9307160000
2.38462	0.87194		0.76474	8219020000
2.33962	0.87912		0.76819	7257810000
2.2963	0.85498		0.77164	6408750000
2.25455	0.8423		0.77509	5658790000
2.21429	0.82442		0.77853	4996390000
2.17544	0.83995		0.78198	4411360000
2.13793	0.82062		0.78543	3894680000
2.10169	0.82329		0.78888	3438390000
2.06667	0.81801		0.79233	3035430000
2.03279	0.81653		0.79577	2679600000
2	0.80945		0.79922	2365390000
1.96825	0.7989		0.80267	2087950000
1.9375	0.7834		0.80612	1842980000
1.90769	0.76888		0.80957	1626700000
1.87879	0.75665		0.81301	1435740000
1.85075	0.74952		0.81646	1267150000
1.82353	0.75438		0.81991	1118320000
1.7971	0.76484		0.82336	986940000
1.77143	0.76805		0.8268	870960000
1.74648	0.77528		0.83025	768583000
1.72222	0.77755		0.8337	678217000
1.69863	0.76942		0.83715	598455000
1.67568	0.73214		0.8406	528055000
1.65333	0.61846		0.84404	465921000
1.63158	0.38582		0.84749	411085000
1.61039	0.15793		0.85094	362690000
1.58974	0.04606		0.85439	319983000
1.56962	0.01121		0.85784	282294000
1.55	0.0025		0.86128	249037000
1.53086	0.000568978		0.86473	219691000
1.5122	0.000135985		0.86818	193797000
1.49398	3.49754e-05		0.87163	170949000
1.47619	1.00468e-05		0.87508	150791000
1.45882	3.67982e-06		0.87852	133005000
1.44186	9.06658e-07		0.88197	117314000
1.42529	4.06218e-07		0.88542	103470000
1.40909	2.36977e-07		0.88887	91257600
1.39326	1.73979e-07		0.89231	80484000
1.37778	1.44062e-07		0.89576	70980200
1.36264	1.33773e-07		0.89921	62596800
1.34783	1.24929e-07		0.90266	55201900
1.33333	1.23473e-07		0.90611	48679200
1.31915	1.24446e-07		0.90955	42926000
1.30526	1.2745e-07		0.913	37851600
1.29167	1.27522e-07		0.91645	33376200
1.27835	1.29139e-07		0.9199	29429000
1.26531	1.28802e-07		0.92335	25948000
1.25253	1.23812e-07		0.92679	22878000
1.24	1.19268e-07		0.93024	20170800
1.22772	1.09635e-07		0.93369	17783400
1.21569	9.64124e-08		0.93714	15678100
1.20388	8.72752e-08		0.94059	13821700
1.19231	7.37109e-08		0.94403	12184800
1.18095	6.30147e-08		0.94748	10741400
1.16981	5.33799e-08		0.95093	9.46879e+06
1.15888	4.58745e-08		0.95438	8.34673e+06
1.14815	3.39814e-08		0.95782	7.35744e+06
1.13761	2.86288e-08		0.96127	6.48523e+06
1.12727	2.36577e-08		0.96472	5.71628e+06
1.11712	2.02474e-08		0.96817	5.03837e+06
1.10714	1.81238e-08		0.97162	4.44074e+06
1.09735	1.37363e-08		0.97506	3.91391e+06
1.08772	1.25648e-08		0.97851	3.44949e+06
1.07826	1.10558e-08		0.98196	3.0401e+06
1.06897	1.00443e-08		0.98541	2.67923e+06
1.05983	8.94765e-09		0.98886	2.36114e+06
1.05085	8.06308e-09		0.9923	2.08076e+06
1.04202	6.44225e-09		0.99575	1.83364e+06
1.03333	5.41619e-09		0.9992	1.61582e+06
1.02479	6.38125e-09		1.00265	1.42385e+06
1.01639	5.38109e-09		1.00609	1.25465e+06
1.00813	4.77876e-09		1.00954	1.10554e+06
1	4.74915e-09		1.01299	974120
0.992	5.66664e-09		1.01644	858306
0.98413	5.06313e-09		1.01989	756243
0.97638	3.85385e-09		1.02333	666301
0.96875	4.42975e-09		1.02678	587043
0.96124	5.08443e-09		1.03023	517202
0.95385	4.13914e-09		1.03368	455659
0.94656	4.25101e-09		1.03713	401430
0.93939	2.73795e-09		1.04057	353648
0.93233	4.46785e-09		1.04402	311546
0.92537	4.49854e-09		1.04747	274451
0.91852	4.8118e-09		1.05092	241767
0.91176	4.65563e-09		1.05437	212970
0.90511	5.8892e-09		1.05781	187600
0.89855	4.26607e-09		1.06126	165248
0.89209	5.90109e-09		1.06471	145557
0.88571	7.59685e-09		1.06816	128209
0.87943	5.82118e-09		1.0716	112927
0.87324	6.64682e-09		1.07505	99463.6
0.86713	6.87308e-09		1.0785	87603.9
0.86111	6.57543e-09		1.08195	77156.7
0.85517	5.22859e-09		1.0854	67954
0.84932	6.24423e-09		1.08884	59847.8
0.84354	7.55997e-09		1.09229	52707.5
0.83784	4.73223e-09		1.09574	46418.1
0.83221	5.49404e-09		1.09919	40878.4
0.82667	3.34812e-09		1.10264	35999.2
0.82119	3.39684e-09		1.10608	31701.7
0.81579	2.58989e-09		1.10953	27916.7
0.81046	3.20092e-09		1.11298	24583.1
0.80519	1.70623e-09		1.11643	21647.2
0.8	1.93333e-09		1.11988	19061.5
0.79487	5.03114e-10		1.12332	16784.4
0.78981	2.11938e-09		1.12677	14779
0.78481	1.49978e-09		1.13022	13013
0.77987	1.8502e-09		1.13367	11457.8
0.775	2.76313e-09		1.13711	10088.3
0.77019	2.73321e-09		1.14056	8882.27
0.76543	2.61876e-09		1.14401	7820.31
0.76074	1.90442e-09		1.14746	6885.18
0.7561	1.11439e-09		1.15091	6061.77
0.75152	2.67019e-09		1.15435	5336.74
0.74699	8.6567e-10		1.1578	4698.34
0.74251	2.9542e-09		1.16125	4136.23
0.7381	3.28141e-09		1.1647	3641.31
0.73373	1.01168e-09		1.16815	3205.56
0.72941	7.70162e-10		1.17159	2821.9
0.72515	3.78988e-09		1.17504	2484.11
0.72093	3.15332e-09		1.17849	2186.73
0.71676	2.18133e-09		1.18194	1924.91
0.71264	2.65796e-09		1.18539	1694.41
0.70857	2.01015e-09		1.18883	1491.48
0.70455	4.49698e-09		1.19228	1312.84
0.70056	4.89376e-10		1.19573	1155.58
0.69663	2.81149e-09		1.19918	1017.13
0.69274	2.75277e-09		1.20262	895.26
0.68889	2.28021e-09		1.20607	787.977
0.68508			1.20952	693.539
0.68132			1.21297	610.41
0.6776			1.21642	537.236
0.67391			1.21986	472.826
0.67027			1.22331	416.132
0.66667			1.22676	366.23
0.6631			1.23021	322.307
0.65957			1.23366	283.647
0.65608			1.2371	249.621
0.65263			1.24055	219.673
0.64921			1.244	193.314
0.64583			1.24745	170.116
0.64249			1.2509	149.7
0.63918			1.25434	131.732
0.6359			1.25779	115.918
0.63265			1.26124	102.002
0.62944			1.26469	89.7548
0.62626			1.26813	78.977
0.62312			1.27158	69.4923
0.62			1.27503	61.1458
0.61692			1.27848	53.801
0.61386			1.28193	47.3377
0.61084			1.28537	41.6503
0.60784			1.28882	36.6457
0.60488			1.29227	32.242
0.60194			1.29572	28.367
0.59903			1.29917	24.9575
0.59615			1.30261	21.9574
0.5933			1.30606	19.3177
0.59048			1.30951	16.995
0.58768			1.31296	14.9515
0.58491			1.31641	13.1535
0.58216			1.31985	11.5715
0.57944			1.3233	10.1797
0.57674			1.32675	8.95513
0.57407			1.3302	7.87779
0.57143			1.33364	6.92996
0.56881			1.33709	6.09609
0.56621			1.34054	5.36249
0.56364			1.34399	4.7171
0.56109			1.34744	4.14934
0.55856			1.35088	3.64986
0.55605			1.35433	3.21047
0.55357			1.35778	2.82394
0.55111			1.36123	2.48391
0.54867			1.36468	2.1848
0.54626			1.36812	1.92168
0.54386			1.37157	1.69023
0.54148			1.37502	1.48663
0.53913			1.37847	1.30755
0.5368			1.38192	1.15002
0.53448			1.38536	1.01146
0.53219			1.38881	0.88958
0.52991			1.39226	0.78238
0.52766			1.39571	0.68808
0.52542			1.39915	0.60515
0.52321			1.4026	0.5322
0.52101			1.40605	0.46805
0.51883			1.4095	0.41162
0.51667			1.41295	0.36199
0.51452			1.41639	0.31834
0.5124			1.41984	0.27995
0.51029			1.42329	0.24619
0.5082			1.42674	0.21649
0.50612			1.43019	0.19038
0.50407			1.43363	0.16741
0.50202			1.43708	0.14721
0.5			1.44053	0.12945
0.49799			1.44398	0.11383
0.496			1.44743	0.1001
0.49402			1.45087	0.08802
0.49206			1.45432	0.07739
0.49012			1.45777	0.06805
0.48819			1.46122	0.05984
0.48627			1.46466	0.05261
0.48438			1.46811	0.04626
0.48249			1.47156	0.04067
0.48062			1.47501	0.03576
0.47876			1.47846	0.03144
0.47692			1.4819	0.02765
--			1.48535	0.02431
--			1.4888	0.02137
--			1.49225	0.01879
--			1.4957	0.01652
--			1.49914	0.01452
--			1.50259	0.01277
--			1.50604	0.01123
--			1.50949	0.00987
--			1.51294	0.00868
--			1.51638	0.00763
--			1.51983	0.00671
--			1.52328	0.0059
--			1.52673	0.00518
--			1.53017	0.00456
--			1.53362	0.00401
--			1.53707	0.00352
--			1.54052	0.0031
--			1.54397	0.00272
--			1.54741	0.00239
--			1.55086	0.0021
--			1.55431	0.00185
--			1.55776	0.00162
--			1.56121	0.00143
--			1.56465	0.00126
--			1.5681	0.0011
--			1.57155	0.000969806
--			1.575	0.000852445
--			1.57845	0.000749279
			1.58189	0.000658592
			1.58534	0.000578876
			1.58879	0.000508804
			1.59224	0.00044721
			1.59568	0.000393069
			1.59913	0.000345479
			1.60258	0.000303648
			1.60603	0.000266879
			1.60948	0.000234561
			1.61292	0.000206154
			1.61637	0.000181186
			1.61982	0.00015924
			1.62327	0.000139952
			1.62672	0.000122998
			1.63016	0.000108098
			1.63361	9.50012e-05
			1.63706	8.34908e-05
			1.64051	7.33743e-05
			1.64396	6.4483e-05
			1.6474	5.66687e-05
			1.65085	4.98009e-05
			1.6543	4.3765e-05
			1.65775	3.84604e-05
			1.66119	3.37984e-05
			1.66464	2.97013e-05
			1.66809	2.61006e-05
			1.67154	2.29362e-05
			1.67499	2.01553e-05
			1.67843	1.77114e-05
			1.68188	1.55637e-05
			1.68533	1.36764e-05
			1.68878	1.20178e-05
			1.69223	1.05602e-05
			1.69567	9.27938e-06
			1.69912	8.15382e-06
			1.70257	7.16473e-06
			1.70602	6.29557e-06
			1.70947	5.5318e-06
			1.71291	4.86066e-06
			1.71636	4.2709e-06
			1.71981	3.75267e-06
			1.72326	3.2973e-06
			1.7267	2.89716e-06
			1.73015	2.54556e-06
			1.7336	2.23661e-06
			1.73705	1.96514e-06
			1.7405	1.72661e-06
			1.74394	1.51702e-06
			1.74739	1.33286e-06
			1.75084	1.17105e-06
			1.75429	1.02887e-06
			1.75774	9.03951e-07
			1.76118	7.94191e-07
			1.76463	6.97753e-07
			1.76808	6.1302e-07
			1.77153	5.38573e-07
			1.77497	4.73164e-07
			1.77842	4.15696e-07
			1.78187	3.65204e-07
			1.78532	3.20843e-07
			1.78877	2.81868e-07
			1.79221	2.47626e-07
			1.79566	2.17543e-07
			1.79911	1.91112e-07
			1.80256	1.67892e-07
			1.80601	1.47492e-07
			1.80945	1.29569e-07
			1.8129	1.13824e-07
			1.81635	9.99912e-08
			1.8198	8.78389e-08
			1.82325	7.7163e-08
			1.82669	6.77841e-08
			1.83014	5.95448e-08
			1.83359	5.23066e-08
			1.83704	4.5948e-08
			1.84048	4.0362e-08
			1.84393	3.54549e-08
			1.84738	3.11442e-08
			1.85083	2.73574e-08
			1.85428	2.40308e-08
			1.85772	2.11087e-08
			1.86117	1.85417e-08
			1.86462	1.62868e-08
			1.86807	1.4306e-08
			1.87152	1.2566e-08
			1.87496	1.10376e-08
			1.87841	9.69499e-09
			1.88186	8.51565e-09
			1.88531	7.47973e-09
			1.88876	6.56978e-09
			1.8922	5.77049e-09
			1.89565	5.06842e-09
			1.8991	4.45173e-09
			1.90255	3.91005e-09
			1.90599	3.43426e-09
			1.90944	3.01634e-09
			1.91289	2.64926e-09
			1.91634	2.32685e-09
			1.91979	2.04365e-09
			1.92323	1.79491e-09
			1.92668	1.57644e-09
			1.93013	1.38455e-09
			1.93358	1.21601e-09
			1.93703	1.06798e-09
			1.94047	9.3796e-10
			1.94392	8.23766e-10
			1.94737	7.23471e-10
			1.95082	6.35383e-10
			1.95427	5.58017e-10
			1.95771	4.90068e-10
			1.96116	4.30391e-10
			1.96461	3.77978e-10
			1.96806	3.31946e-10
			1.9715	2.91518e-10
			1.97495	2.56013e-10
			1.9784	2.2483e-10
			1.98185	1.97444e-10
			1.9853	1.73393e-10
			1.98874	1.52271e-10
			1.99219	1.33721e-10
			1.99564	1.1743e-10
			1.99909	1.03123e-10
			2.00254	9.05591e-11
			2.00598	7.95251e-11
			2.00943	6.98351e-11
			2.01288	6.13255e-11
			2.01633	5.38525e-11
			2.01978	4.72898e-11
			2.02322	4.15267e-11
			2.02667	3.64656e-11
			2.03012	3.20212e-11
			2.03357	2.81184e-11
			2.03701	2.4691e-11
			2.04046	2.16814e-11
			2.04391	1.90384e-11
			2.04736	1.67176e-11
			2.05081	1.46795e-11
			2.05425	1.28899e-11
			2.0577	1.13184e-11
			2.06115	9.93839e-12
			2.0646	8.72661e-12
			2.06805	7.66254e-12
			2.07149	6.72818e-12
			2.07494	5.90772e-12
			2.07839	5.18729e-12
			2.08184	4.55468e-12
			2.08529	3.9992e-12
			2.08873	3.51145e-12
			2.09218	3.08316e-12
			2.09563	2.7071e-12
			2.09908	2.3769e-12
			2.10252	2.08696e-12
			2.10597	1.83238e-12
			2.10942	1.60885e-12
			2.11287	1.41257e-12
			2.11632	1.24024e-12
			2.11976	1.08892e-12
			2.12321	9.56063e-13
			2.12666	8.39409e-13
			2.13011	7.36985e-13
			2.13356	6.47055e-13
			2.137	5.68096e-13
			2.14045	4.9877e-13
			2.1439	4.37901e-13
			2.14735	3.84459e-13
			2.1508	3.37537e-13
			2.15424	2.9634e-13
			2.15769	2.6017e-13
			2.16114	2.28414e-13
			2.16459	2.00533e-13
			2.16803	1.76054e-13
			2.17148	1.54562e-13
			2.17493	1.35694e-13
			2.17838	1.19128e-13
			2.18183	1.04584e-13
			2.18527	9.18152e-14
			2.18872	8.0605e-14
			2.19217	7.07631e-14
			2.19562	6.21227e-14
			2.19907	5.4537e-14
			2.20251	4.78773e-14
			2.20596	4.20307e-14
			2.20941	3.68978e-14
			2.21286	3.23916e-14
			2.21631	2.84357e-14
			2.21975	2.49627e-14
			2.2232	2.19138e-14
			2.22665	1.92372e-14
			2.2301	1.68874e-14
			2.23354	1.48246e-14
			2.23699	1.30137e-14
			2.24044	1.1424e-14
			2.24389	1.00284e-14
			2.24734	8.80322e-15
			2.25078	7.72772e-15
			2.25423	6.78358e-15
			2.25768	5.95476e-15
			2.26113	5.22718e-15
			2.26458	4.58848e-15
			2.26802	4.02781e-15
			2.27147	3.53562e-15
			2.27492	3.10357e-15
			2.27837	2.7243e-15
			2.28182	2.39137e-15
			2.28526	2.09911e-15
			2.28871	1.84257e-15
			2.29216	1.61737e-15
			2.29561	1.41968e-15
			2.29905	1.24616e-15
			2.3025	1.09384e-15
			2.30595	9.60131e-16
			2.3094	8.42765e-16
			2.31285	7.39742e-16
			2.31629	6.4931e-16
			2.31974	5.6993e-16
			2.32319	5.00253e-16
			2.32664	4.39092e-16
			2.33009	3.85407e-16
			2.33353	3.38285e-16
			2.33698	2.96922e-16
			2.34043	2.60616e-16
			2.34388	2.28748e-16
			2.34733	2.00776e-16
			2.35077	1.76224e-16
			2.35422	1.54674e-16
			2.35767	1.35758e-16
			2.36112	1.19155e-16
			2.36456	1.04582e-16
			2.36801	9.17913e-17
			2.37146	8.05644e-17
			2.37491	7.07104e-17
			2.37836	6.20614e-17
			2.3818	5.447e-17
			2.38525	4.78071e-17
			2.3887	4.19589e-17
			2.39215	3.68261e-17
			2.3956	3.2321e-17
			2.39904	2.83669e-17
			2.40249	2.48964e-17
			2.40594	2.18505e-17
			2.40939	1.91771e-17
			2.41284	1.68307e-17
			2.41628	1.47714e-17
			2.41973	1.29639e-17
			2.42318	1.13776e-17
			2.42663	9.98538e-18
			2.43007	8.76347e-18
			2.43352	7.69105e-18
			2.43697	6.74983e-18
			2.44042	5.92378e-18
			2.44387	5.1988e-18
			2.44731	4.56253e-18
			2.45076	4.00412e-18
			2.45421	3.51403e-18
			2.45766	3.08392e-18
			2.46111	2.70644e-18
			2.46455	2.37516e-18
			2.468	2.08442e-18
			2.47145	1.82926e-18
			2.4749	1.60533e-18
			2.47835	1.40881e-18
			2.48179	1.23634e-18
			2.48524	1.08498e-18
			2.48869	9.52145e-19
			2.49214	8.35571e-19
			2.49558	7.33267e-19
			2.49903	6.43486e-19
			2.50248	5.64696e-19
			2.50593	4.95551e-19
			2.50938	4.34871e-19
			2.51282	3.8162e-19
			2.51627	3.34889e-19
			2.51972	2.93878e-19
			2.52317	2.57889e-19
			2.52662	2.26307e-19
			2.53006	1.98591e-19
			2.53351	1.74269e-19
			2.53696	1.52926e-19
			2.54041	1.34195e-19
			2.54385	1.17759e-19
			2.5473	1.03335e-19
			2.55075	9.06778e-20
			2.5542	7.95705e-20
			2.55765	6.98235e-20
			2.56109	6.12703e-20
			2.56454	5.37646e-20
			2.56799	4.71782e-20
			2.57144	4.13985e-20
			2.57489	3.63267e-20
			2.57833	3.18762e-20
			2.58178	2.79708e-20
			2.58523	2.45438e-20
			2.58868	2.15366e-20
			2.59213	1.88978e-20
			2.59557	1.65823e-20
			2.59902	1.45504e-20
			2.60247	1.27675e-20
			2.60592	1.1203e-20
			2.60936	9.83013e-21
			2.61281	8.6255e-21
			2.61626	7.56846e-21
			2.61971	6.64094e-21
			2.62316	5.82707e-21
			2.6266	5.11292e-21
			2.63005	4.48628e-21
			2.6335	3.93643e-21
			2.63695	3.45395e-21
			2.6404	3.03061e-21
			2.64384	2.65914e-21
			2.64729	2.33319e-21
			2.65074	2.0472e-21
			2.65419	1.79625e-21
			2.65764	1.57606e-21
			2.66108	1.38285e-21
			2.66453	1.21333e-21
			2.66798	1.06458e-21
			2.67143	9.3407e-22
			2.67487	8.19554e-22
			2.67832	7.19076e-22
			2.68177	6.30914e-22
			2.68522	5.53559e-22
			2.68867	4.85687e-22
			2.69211	4.26135e-22
			2.69556	3.73884e-22
			2.69901	3.28039e-22
			2.70246	2.87814e-22
			2.70591	2.52521e-22
			2.70935	2.21555e-22
			2.7128	1.94386e-22
			2.71625	1.70548e-22
			2.7197	1.49632e-22
			2.72315	1.31282e-22
			2.72659	1.15181e-22
			2.73004	1.01055e-22
			2.73349	8.86606e-23
			2.73694	7.77863e-23
			2.74038	6.82456e-23
			2.74383	5.98749e-23
			2.74728	5.25308e-23
			2.75073	4.60873e-23
			2.75418	4.0434e-23
			2.75762	3.54741e-23
			2.76107	3.11225e-23
			2.76452	2.73047e-23
			2.76797	2.39551e-23
			2.77142	2.10163e-23
			2.77486	1.8438e-23
			2.77831	1.6176e-23
			2.78176	1.41914e-23
			2.78521	1.24503e-23
			2.78866	1.09228e-23
			2.7921	9.58261e-24
			2.79555	8.40686e-24
			2.799	7.37534e-24
			2.80245	6.47038e-24
			2.80589	5.67643e-24
			2.80934	4.97989e-24
			2.81279	4.36881e-24
			2.81624	3.8327e-24
			2.81969	3.36237e-24
			2.82313	2.94975e-24
			2.82658	2.58776e-24
			2.83003	2.27018e-24
			2.83348	1.99157e-24
			2.83693	1.74715e-24
			2.84037	1.53272e-24
			2.84382	1.3446e-24
			2.84727	1.17957e-24
			2.85072	1.03479e-24
			2.85417	9.07783e-25
			2.85761	7.96359e-25
			2.86106	6.98609e-25
			2.86451	6.12855e-25
			2.86796	5.37627e-25
			2.8714	4.71631e-25
			2.87485	4.13735e-25
			2.8783	3.62946e-25
			2.88175	3.1839e-25
			2.8852	2.79303e-25
			2.88864	2.45014e-25
			2.89209	2.14934e-25
			2.89554	1.88546e-25
			2.89899	1.65398e-25
			2.90244	1.45091e-25
			2.90588	1.27277e-25
			2.90933	1.1165e-25
			2.91278	9.79409e-26
			2.91623	8.59151e-26
			2.91968	7.53657e-26
			2.92312	6.61115e-26
			2.92657	5.79934e-26
			2.93002	5.08721e-26
			2.93347	4.46251e-26
			2.93691	3.91451e-26
			2.94036	3.43379e-26
			2.94381	3.0121e-26
			2.94726	2.64219e-26
			2.95071	2.31771e-26
			2.95415	2.03306e-26
			2.9576	1.78337e-26
			2.96105	1.56434e-26
			2.9645	1.37221e-26
			2.96795	1.20367e-26
			2.97139	1.05583e-26
			2.97484	9.26146e-27
			2.97829	8.12388e-27
			2.98174	7.12601e-27
			2.98519	6.25069e-27
			2.98863	5.48288e-27
			2.99208	4.80937e-27
			2.99553	4.21858e-27
			2.99898	3.70036e-27
			3.00242	3.24578e-27
			3.00587	2.84705e-27
			3.00932	2.49729e-27
			3.01277	2.19049e-27
			3.01622	1.92138e-27
			3.01966	1.68532e-27
			3.02311	1.47826e-27
			3.02656	1.29664e-27
			3.03001	1.13733e-27
			3.03346	9.9759e-28
			3.0369	8.75018e-28
			3.04035	7.67504e-28
			3.0438	6.73198e-28
			3.04725	5.90479e-28
			3.0507	5.17922e-28
			3.05414	4.5428e-28
			3.05759	3.98457e-28
			3.06104	3.49493e-28
			3.06449	3.06545e-28
			3.06793	2.68874e-28
			3.07138	2.35832e-28
			3.07483	2.0685e-28
			3.07828	1.81429e-28
			3.08173	1.59132e-28
			3.08517	1.39574e-28
			3.08862	1.2242e-28
			3.09207	1.07374e-28
			3.09552	9.41774e-29
			3.09897	8.26022e-29
			3.10241	7.24495e-29
			3.10586	6.35445e-29
			3.10931	5.57339e-29
			3.11276	4.88833e-29
			3.11621	4.28746e-29
			3.11965	3.76044e-29
			3.1231	3.29819e-29
			3.12655	2.89276e-29
			3.13	2.53716e-29
			3.13344	2.22526e-29
			3.13689	1.95171e-29
			3.14034	1.71177e-29
			3.14379	1.50134e-29
			3.14724	1.31676e-29
			3.15068	1.15488e-29
			3.15413	1.0129e-29
			3.15758	8.88365e-30
			3.16103	7.79144e-30
			3.16448	6.83349e-30
			3.16792	5.9933e-30
			3.17137	5.25641e-30
			3.17482	4.6101e-30
			3.17827	4.04326e-30
			3.18172	3.5461e-30
			3.18516	3.11007e-30
			3.18861	2.72764e-30
			3.19206	2.39224e-30
			3.19551	2.09807e-30
			3.19895	1.84007e-30
			3.2024	1.61379e-30
			3.20585	1.41534e-30
			3.2093	1.24129e-30
			3.21275	1.08864e-30
			3.21619	9.54756e-31
			3.21964	8.37338e-31
			3.22309	7.34359e-31
			3.22654	6.44044e-31
			3.22999	5.64834e-31
			3.23343	4.95365e-31
			3.23688	4.34439e-31
			3.24033	3.81006e-31
			3.24378	3.34144e-31
			3.24723	2.93045e-31
			3.25067	2.57e-31
			3.25412	2.25389e-31
			3.25757	1.97665e-31
			3.26102	1.73351e-31
			3.26446	1.52028e-31
			3.26791	1.33327e-31
			3.27136	1.16926e-31
			3.27481	1.02543e-31
			3.27826	8.99284e-32
			3.2817	7.88656e-32
			3.28515	6.91636e-32
			3.2886	6.0655e-32
			3.29205	5.31931e-32
			3.2955	4.6649e-32
			3.29894	4.09099e-32
			3.30239	3.58768e-32
			3.30584	3.14628e-32
			3.30929	2.75919e-32
			3.31273	2.41971e-32
			3.31618	2.122e-32
			3.31963	1.86091e-32
			3.32308	1.63194e-32
			3.32653	1.43115e-32
			3.32997	1.25505e-32
			3.33342	1.10062e-32
			3.33687	9.65194e-33
			3.34032	8.46427e-33
			3.34377	7.42273e-33
			3.34721	6.50934e-33
			3.35066	5.70833e-33
			3.35411	5.00588e-33
			3.35756	4.38986e-33
			3.36101	3.84964e-33
			3.36445	3.37589e-33
			3.3679	2.96044e-33
			3.37135	2.59611e-33
			3.3748	2.27661e-33
			3.37824	1.99643e-33
			3.38169	1.75072e-33
			3.38514	1.53526e-33
			3.38859	1.3463e-33
			3.39204	1.1806e-33
			3.39548	1.0353e-33
			3.39893	9.07871e-34
			3.40238	7.96128e-34
			3.40583	6.98136e-34
			3.40928	6.12205e-34
			3.41272	5.3685e-34
			3.41617	4.70769e-34
			3.41962	4.12821e-34
			3.42307	3.62006e-34
			3.42652	3.17445e-34
			3.42996	2.78368e-34
			3.43341	2.44101e-34
			3.43686	2.14052e-34
			3.44031	1.87702e-34
			3.44375	1.64595e-34
			3.4472	1.44332e-34
			3.45065	1.26564e-34
			3.4541	1.10983e-34
			3.45755	9.73196e-35
			3.46099	8.53383e-35
			3.46444	7.48319e-35
			3.46789	6.56188e-35
			3.47134	5.754e-35
			3.47479	5.04557e-35
			3.47823	4.42435e-35
			3.48168	3.87961e-35
			3.48513	3.40193e-35
			3.48858	2.98306e-35
			3.49203	2.61576e-35
			3.49547	2.29368e-35
			3.49892	2.01126e-35
			3.50237	1.7636e-35
			3.50582	1.54644e-35
			3.50926	1.35602e-35
			3.51271	1.18904e-35
			3.51616	1.04262e-35
			3.51961	9.14231e-36
			3.52306	8.01649e-36
			3.5265	7.0293e-36
			3.52995	6.16366e-36
			3.5334	5.40461e-36
			3.53685	4.73903e-36
			3.5403	4.15541e-36
			3.54374	3.64366e-36
			3.54719	3.19492e-36
			3.55064	2.80144e-36
			3.55409	2.45642e-36
			3.55754	2.15389e-36
			3.56098	1.88861e-36
			3.56443	1.656e-36
			3.56788	1.45204e-36
			3.57133	1.2732e-36
			3.57477	1.11638e-36
			3.57822	9.78874e-37
			3.58167	8.58304e-37
			3.58512	7.52584e-37
			3.58857	6.59884e-37
			3.59201	5.78602e-37
			3.59546	5.07331e-37
			3.59891	4.44838e-37
			3.60236	3.90042e-37
			3.60581	3.41995e-37
			3.60925	2.99867e-37
			3.6127	2.62927e-37
			3.61615	2.30538e-37
			3.6196	2.02138e-37
			3.62305	1.77236e-37
			3.62649	1.55402e-37
			3.62994	1.36258e-37
			3.63339	1.19471e-37
			3.63684	1.04753e-37
			3.64028	9.18472e-38
			3.64373	8.05315e-38
			3.64718	7.06099e-38
			3.65063	6.19105e-38
			3.65408	5.42828e-38
			3.65752	4.75948e-38
			3.66097	4.17307e-38
			3.66442	3.65891e-38
			3.66787	3.20809e-38
			3.67132	2.81281e-38
			3.67476	2.46623e-38
			3.67821	2.16235e-38
			3.68166	1.89591e-38
			3.68511	1.6623e-38
			3.68856	1.45747e-38
			3.692	1.27788e-38
			3.69545	1.12041e-38
			3.6989	9.82347e-39
			3.70235	8.61296e-39
			3.70579	7.5516e-39
			3.70924	6.62101e-39
			3.71269	5.8051e-39
			3.71614	5.08972e-39
			3.71959	4.46249e-39
			3.72303	3.91255e-39
			3.72648	3.43038e-39
			3.72993	3.00762e-39
			3.73338	2.63696e-39
			3.73683	2.31198e-39
			3.74027	2.02704e-39
			3.74372	1.77722e-39
			3.74717	1.55818e-39
			3.75062	1.36614e-39
			3.75407	1.19776e-39
			3.75751	1.05014e-39
			3.76096	9.20706e-40
			3.76441	8.07225e-40
			3.76786	7.0773e-40
			3.7713	6.20498e-40
			3.77475	5.44016e-40
			3.7782	4.76961e-40
			3.78165	4.1817e-40
			3.7851	3.66625e-40
			3.78854	3.21434e-40
			3.79199	2.81812e-40
			3.79544	2.47074e-40
			3.79889	2.16617e-40
			3.80234	1.89915e-40
			3.80578	1.66504e-40
			3.80923	1.45979e-40
			3.81268	1.27983e-40
			3.81613	1.12206e-40
			3.81958	9.83735e-41
			3.82302	8.62462e-41
			3.82647	7.56138e-41
			3.82992	6.6292e-41
			3.83337	5.81193e-41
			3.83681	5.09541e-41
			3.84026	4.46722e-41
			3.84371	3.91647e-41
			3.84716	3.43362e-41
			3.85061	3.01029e-41
			3.85405	2.63914e-41
			3.8575	2.31376e-41
			3.86095	2.02849e-41
			3.8644	1.77838e-41
			3.86785	1.55911e-41
			3.87129	1.36688e-41
			3.87474	1.19834e-41
			3.87819	1.05059e-41
			3.88164	9.21045e-42
			3.88509	8.07477e-42
			3.88853	7.07911e-42
			3.89198	6.20621e-42
			3.89543	5.44093e-42
			3.89888	4.77002e-42
			3.90232	4.18182e-42
			3.90577	3.66615e-42
			3.90922	3.21407e-42
			3.91267	2.81773e-42
			3.91612	2.47025e-42
			3.91956	2.16563e-42
			3.92301	1.89857e-42
			3.92646	1.66443e-42
			3.92991	1.45917e-42
			3.93336	1.27922e-42
			3.9368	1.12147e-42
			3.94025	9.8316e-43
			3.9437	8.6191e-43
			3.94715	7.55612e-43
			3.9506	6.62423e-43
			3.95404	5.80725e-43
			3.95749	5.09103e-43
			3.96094	4.46314e-43
			3.96439	3.91268e-43
			3.96783	3.4301e-43
			3.97128	3.00704e-43
			3.97473	2.63616e-43
			3.97818	2.31101e-43
			3.98163	2.02597e-43
			3.98507	1.77608e-43
			3.98852	1.55701e-43
			3.99197	1.36496e-43
			3.99542	1.1966e-43
			3.99887	1.049e-43
			4.00231	9.19605e-44
			4.00576	8.06171e-44
			4.00921	7.06728e-44
			4.01266	6.19551e-44
			4.0161	5.43127e-44
			4.01955	4.76129e-44
			4.023	4.17395e-44
			4.02645	3.65906e-44
			4.0299	3.20768e-44
			4.03334	2.81197e-44
			4.03679	2.46508e-44
			4.04024	2.16098e-44
			4.04369	1.89439e-44
			4.04714	1.66069e-44
			4.05058	1.45581e-44
			4.05403	1.27621e-44
			4.05748	1.11877e-44
			4.06093	9.80742e-45
			4.06438	8.59745e-45
			4.06782	7.53675e-45
			4.07127	6.60691e-45
			4.07472	5.79177e-45
			4.07817	5.0772e-45
			4.08161	4.45078e-45
			4.08506	3.90164e-45
			4.08851	3.42025e-45
			4.09196	2.99825e-45
			4.09541	2.62832e-45
			4.09885	2.30402e-45
			4.1023	2.01974e-45
			4.10575	1.77053e-45
			4.1092	1.55206e-45
			4.11265	1.36056e-45
			4.11609	1.19267e-45
			4.11954	1.04551e-45
			4.12299	9.16499e-46
			4.12644	8.03407e-46
			4.12989	7.0427e-46
			4.13333	6.17365e-46

## Sheet: Figure 2a
Energy (eV)	EQE (-)		Energy (eV)	EL normalized (s^-1 cm^-2 eV^-1)
4.13333	0.17495		2.06667	6.16714e-07
4	0.46034		2.0598	6.27361e-07
3.875	0.67194		2.05298	3.09578e-06
3.75758	0.84599		2.0462	0
3.64706	0.84956		2.03947	3.31604e-07
3.54286	0.79025		2.03279	2.25524e-06
3.44444	0.7627		2.02614	3.68819e-06
3.35135	0.75116		2.01954	1.52753e-06
3.26316	0.78798		2.01299	1.31802e-06
3.17949	0.79808		2.00647	2.5749e-06
3.1	0.77778		2	1.63252e-06
3.02439	0.80953		1.99357	6.2905e-06
2.95238	0.84457		1.98718	5.24585e-06
2.88372	0.82259		1.98083	1.02032e-05
2.81818	0.83978		1.97452	7.83558e-06
2.75556	0.84711		1.96825	1.2639e-05
2.69565	0.84901		1.96203	1.15146e-05
2.6383	0.85768		1.95584	1.70035e-05
2.58333	0.86151		1.94969	1.19631e-05
2.53061	0.83576		1.94357	2.30841e-05
2.48	0.84109		1.9375	3.09837e-05
2.43137	0.83844		1.93146	3.90279e-05
2.38462	0.83178		1.92547	5.9397e-05
2.33962	0.8428		1.9195	5.41583e-05
2.2963	0.82121		1.91358	7.78465e-05
2.25455	0.80779		1.90769	8.95559e-05
2.21429	0.78316		1.90184	0.000110288
2.17544	0.78654		1.89602	0.000142377
2.13793	0.78606		1.89024	0.000154881
2.10169	0.79305		1.8845	0.000208179
2.06667	0.784		1.87879	0.000264598
2.03279	0.76707		1.87311	0.000311211
2	0.74426		1.86747	0.000359481
1.96825	0.73568		1.86186	0.000475418
1.9375	0.72058		1.85629	0.000559451
1.90769	0.71384		1.85075	0.000716476
1.87879	0.70995		1.84524	0.000850013
1.85075	0.71746		1.83976	0.00107
1.82353	0.73538		1.83432	0.00128
1.7971	0.79156		1.82891	0.00162
1.77143	0.80003		1.82353	0.00199
1.74648	0.80372		1.81818	0.00241
1.72222	0.79632		1.81287	0.00285
1.69863	0.7877		1.80758	0.00353
1.67568	0.73458		1.80233	0.00425
1.65333	0.64858		1.7971	0.00532
1.63158	0.39322		1.79191	0.00638
1.61039	0.14619		1.78674	0.00784
1.58974	0.03843		1.78161	0.00952
1.56962	0.00881		1.7765	0.01138
1.55	0.00191		1.77143	0.01371
1.53086	0.000466206		1.76638	0.01644
1.5122	0.000114051		1.76136	0.01997
1.49398	3.1294e-05		1.75637	0.02371
1.47619	9.3774e-06		1.75141	0.02903
1.45882	3.39315e-06		1.74648	0.03474
1.44186	8.6259e-07		1.74157	0.0411
1.42529	3.7127e-07		1.73669	0.04958
1.40909	1.88543e-07		1.73184	0.05865
1.39326	1.1938e-07		1.72702	0.07017
1.37778	9.49287e-08		1.72222	0.08295
1.36264	8.69208e-08		1.71745	0.09879
1.34783	7.79036e-08		1.71271	0.11788
1.33333	7.61081e-08		1.70799	0.13852
1.31915	7.52349e-08		1.7033	0.16451
1.30526	7.16187e-08		1.69863	0.19539
1.29167	6.9621e-08		1.69399	0.22885
1.27835	6.49664e-08		1.68937	0.27052
1.26531	5.70296e-08		1.68478	0.31666
1.25253	4.87903e-08		1.68022	0.36991
1.24	3.96635e-08		1.67568	0.43006
1.22772	3.18165e-08		1.67116	0.49529
1.21569	2.78848e-08		1.66667	0.57109
1.20388	2.26343e-08		1.6622	0.65123
1.19231	1.91057e-08		1.65775	0.7357
1.18095	1.6737e-08		1.65333	0.81229
1.16981	1.67324e-08		1.64894	0.88898
1.15888	1.36844e-08		1.64456	0.95075
1.14815	1.02694e-08		1.64021	0.99167
1.13761	9.5887e-09		1.63588	1
1.12727	6.13013e-09		1.63158	0.99701
1.11712	7.11784e-09		1.6273	0.9644
1.10714	5.94297e-09		1.62304	0.90848
1.09735	4.15611e-09		1.6188	0.84037
1.08772	5.53617e-09		1.61458	0.76683
1.07826	4.65555e-09		1.61039	0.69002
1.06897	4.16664e-09		1.60622	0.61213
1.05983	3.33914e-09		1.60207	0.53789
1.05085	3.27117e-09		1.59794	0.47066
1.04202	3.01383e-09		1.59383	0.41181
1.03333	3.97803e-09		1.58974	0.35537
1.02479	1.44157e-09		1.58568	0.30833
1.01639	2.23433e-09		1.58163	0.26448
1.00813	1.77324e-09		1.57761	0.22867
1	2.20288e-09		1.5736	0.19534
0.992	1.46262e-09		1.56962	0.16916
0.98413	2.16047e-09		1.56566	0.14311
0.97638	2.92254e-09		1.56171	0.12461
0.96875	3.11729e-09		1.55779	0.10614
0.96124	2.32005e-09		1.55388	0.09144
0.95385	2.98772e-09		1.55	0.07906
0.94656	1.78008e-09		1.54613	0.06779
0.93939	4.09581e-09		1.54229	0.05772
0.93233	3.69591e-09		1.53846	0.04961
0.92537	5.30718e-09		1.53465	0.04287
0.91852	3.13974e-09		1.53086	0.03809
0.91176	4.74793e-09		1.52709	0.03174
0.90511	7.79993e-09		1.52334	0.02726
0.89855	4.58016e-09		1.51961	0.02453
0.89209	6.29469e-09		1.51589	0.02047
0.88571	5.79041e-09		1.5122	0.0175
0.87943	3.83707e-09		1.50852	0.01479
0.87324	4.19713e-09		1.50485	0.01391
0.86713	5.28967e-09		1.50121	0.0125
0.86111	2.26471e-10		1.49758	0.01091
0.85517	3.06936e-09		1.49398	0.00881
0.84932	1.82995e-09		1.49038	0.00883
0.84354	1.12742e-09		1.48681	0.00816
0.83784	3.01639e-09		1.48325	0.00541
0.83221	4.33355e-10		1.47971	0.00626
0.82667	3.44353e-09		1.47619	0.00537
0.82119	2.56622e-09		1.47268	0.00463
0.81579	6.31754e-09		1.46919	0.0047
0.81046	3.04529e-09		1.46572	0.00541
0.80519	4.07687e-09		1.46226	0.00448
0.8	2.58025e-09		1.45882	0.00369
0.79487	2.25652e-09		1.45029	0.00346
0.78981	8.52709e-10		1.44186	0.00314
0.78481	5.97503e-10		1.43353	0.00272
0.77987	3.67182e-09		1.42529	0.00234
0.775	6.08988e-09		1.41714	0.00197
0.77019	2.153e-09		1.40909	0.00169
0.76543	1.86865e-09		1.40113	0.00146
0.76074	2.17596e-09		1.39326	0.00123
0.7561	5.54247e-09		1.38547	0.00106
0.75152	3.82151e-09		1.37778	0.000918139
0.74699	2.22875e-09		1.37017	0.00082359
0.74251	1.22526e-09		1.36264	0.000725569
0.7381	1.28394e-09		1.35519	0.00065205
0.73373	4.05224e-09		1.34783	0.000578497
0.72941	4.59565e-09		1.34054	0.000535006
0.72515	1.99573e-09		1.33333	0.000472773
0.72093	5.01952e-09		1.3262	0.000442614
0.71676	5.14337e-09		1.31915	0.000407801
0.71264	9.02892e-09		1.31217	0.000377105
0.70857	7.14088e-09		1.30526	0.000348128
0.70455	4.69369e-09		1.29843	0.000314314
0.70056	2.17196e-09		1.29167	0.000290643
0.69663	6.12884e-09		1.28497	0.000257603
0.69274	2.59983e-09		1.27835	0.000256889
0.68889	8.55136e-09		1.27179	0.000223186
	--		1.26531	0.000217079
	--		1.25888	0.00018666
	--		1.25253	0.000171733
	--		1.24623	0.000164214
	--		1.24	0.000158527
	--		1.23383	0.000128984
	--		1.22772	0.000119999
	--		1.22167	0.000112882
	--		1.21569	0.00010467
	--		1.20976	8.74338e-05
	--		1.20388	8.36973e-05
	--		1.19807	8.24286e-05
	--		1.19231	8.15266e-05
	--		1.1866	7.01114e-05
	--		1.18095	6.88043e-05
	--		1.17536	6.03996e-05
	--		1.16981	6.69658e-05
	--		1.16432	5.02299e-05
	--		1.15888	5.14348e-05
	--		1.15349	5.1882e-05
	--		1.14815	3.59509e-05
	--		1.14286	4.88578e-05
	--		1.13761	4.23977e-05
	--		1.13242	4.38088e-05
	--		1.12727	3.63934e-05
	--		1.12217	3.23939e-05
	--		1.11712	3.42558e-05
	--		1.11211	3.06616e-05
	--		1.10714	3.53946e-05
	--		1.10222	4.19135e-05
	--		1.09735	4.02203e-05
	--		1.09251	4.23355e-05
	--		1.08772	3.41484e-05
	--		1.08297	3.26242e-05
	--		1.07826	2.99523e-05
	--		1.07359	2.93485e-05
	--		1.06897	3.03213e-05
	--		1.06438	3.82557e-05
	--		1.05983	3.43148e-05
	--		1.05532	4.24747e-05
	--		1.05085	3.69102e-05
	--		1.04641	4.82498e-05
	--		1.04202	4.31463e-05
	--		1.03766	4.52532e-05
	--		1.03333	3.73586e-05
	--		1.02905	4.10671e-05
	--		1.02479	4.16503e-05
	--		1.02058	4.57868e-05
	--		1.01639	3.9552e-05
	--		1.01224	3.59044e-05
	--		1.00813	5.89612e-05
	--		1.00405	4.71096e-05
	--		1	4.41126e-05
	--		0.99598	5.74179e-05
	--		0.992	5.55371e-05
	--		0.98805	6.20219e-05
	--		0.98413	4.74185e-05
	--		0.98024	6.00741e-05
	--		0.97638	4.77425e-05
	--		0.97255	6.08271e-05
	--		0.96875	5.34102e-05
	--		0.96498	7.4856e-05
	--		0.96124	5.45041e-05
	--		0.95753	5.2671e-05
	--		0.95385	6.48508e-05
	--		0.95019	7.55253e-05
	--		0.94656	7.55458e-05
	--		0.94297	7.77793e-05
	--		0.93939	8.07319e-05
	--		0.93585	7.98514e-05
	--		0.93233	7.84519e-05
	--		0.92884	9.54206e-05
	--		0.92537	0.000109381
	--		0.92193	9.25578e-05
	--		0.91852	0.000120593
	--		0.91513	0.000112016
	--		0.91176	0.000137712
	--		0.90842	0.000117902
	--		0.90511	0.000121046
	--		0.90182	0.000126876
	--		0.89855	0.000146412
	--		0.89531	0.000147347
	--		0.89209	0.000142037
	--		0.88889	0.000142778
	--		0.88571	0.000135148
	--		0.88256	0.000138951
	--		0.87943	0.000132555
	--		0.87633	0.000130406
	--		0.87324	0.000122155
	--		0.87018	0.000139503
	--		0.86713	0.000133952
	--		0.86411	0.000114485
	--		0.86111	0.000123776
	--		0.85813	0.00013574
	--		0.85517	0.000116078
	--		0.85223	0.000101921
	--		0.84932	8.75761e-05
	--		0.84642	0.00010115
	--		0.84354	0.000104392
	--		0.84068	5.90588e-05
	--		0.83784	9.11559e-05
	--		0.83502	5.60667e-05
	--		0.83221	7.18893e-05
	--		0.82943	7.75653e-05
	--		0.82667	8.82048e-05
	--		0.82392	6.78454e-05
	--		0.82119	5.33572e-05
	--		0.81848	7.81296e-05
			0.81579	8.84925e-05
			0.81311	9.29857e-05
			0.81046	3.36314e-05
			0.80782	0.000119108
			0.80519	9.26443e-05
			0.80259	8.72241e-05
			0.8	7.62283e-05
			0.79743	6.80582e-05
			0.79487	8.35581e-05
			0.79233	9.80625e-05
			0.78981	9.44488e-05
			0.7873	5.77152e-05
			0.78481	6.66831e-05
			0.78233	7.66931e-05
			0.77987	0.000115746
			0.77743	0.00010518
			0.775	0.000139512

## Sheet: Figure 2b
Energy (eV)	EQE (-)		Energy (eV)	Radiative ideality factor (-)
4.13333	0.17495		0.86818	2.29716
4	0.46034		0.87163	2.25964
3.875	0.67194		0.87508	2.23126
3.75758	0.84599		0.87852	2.20023
3.64706	0.84956		0.88197	2.19639
3.54286	0.79025		0.88542	2.21828
3.44444	0.7627		0.88887	2.20182
3.35135	0.75116		0.89231	2.18789
3.26316	0.78798		0.89576	2.14051
3.17949	0.79808		0.89921	2.1103
3.1	0.77778		0.90266	2.16376
3.02439	0.80953		0.90611	2.16881
2.95238	0.84457		0.90955	2.11095
2.88372	0.82259		0.913	2.04992
2.81818	0.83978		0.91645	2.01784
2.75556	0.84711		0.9199	2.00754
2.69565	0.84901		0.92335	2.05066
2.6383	0.85768		0.92679	2.03351
2.58333	0.86151		0.93024	2.01266
2.53061	0.83576		0.93369	2.00013
2.48	0.84109		0.93714	1.99115
2.43137	0.83844		0.94059	1.97435
2.38462	0.83178		0.94403	1.91142
2.33962	0.8428		0.94748	1.86954
2.2963	0.82121		0.95093	1.89259
2.25455	0.80779		0.95438	1.91373
2.21429	0.78316		0.95782	1.90533
2.17544	0.78654		0.96127	1.87546
2.13793	0.78606		0.96472	1.84488
2.10169	0.79305		0.96817	1.87904
2.06667	0.784		0.97162	1.85629
2.03279	0.76707		0.97506	1.8552
2	0.74426		0.97851	1.82868
1.96825	0.73568		0.98196	1.80183
1.9375	0.72058		0.98541	1.78073
1.90769	0.71384		0.98886	1.73268
1.87879	0.70995		0.9923	1.72038
1.85075	0.71746		0.99575	1.72441
1.82353	0.73538		0.9992	1.75135
1.7971	0.79156		1.00265	1.73607
1.77143	0.80003		1.00609	1.69921
1.74648	0.80372		1.00954	1.68855
1.72222	0.79632		1.01299	1.72169
1.69863	0.7877		1.01644	1.7094
1.67568	0.73458		1.01989	1.67472
1.65333	0.64858		1.02333	1.64823
1.63158	0.39322		1.02678	1.65515
1.61039	0.14619		1.03023	1.69584
1.58974	0.03843		1.03368	1.70915
1.56962	0.00881		1.03713	1.67426
1.55	0.00191		1.04057	1.65369
1.53086	0.000466206		1.04402	1.63933
1.5122	0.000114051		1.04747	1.63035
1.49398	3.1294e-05		1.05092	1.64133
1.47619	9.3774e-06		1.05437	1.62202
1.45882	3.39315e-06		1.05781	1.62057
1.44186	8.6259e-07		1.06126	1.61784
1.42529	3.7127e-07		1.06471	1.60913
1.40909	1.88543e-07		1.06816	1.62238
1.39326	1.1938e-07		1.0716	1.62061
1.37778	9.49287e-08		1.07505	1.6139
1.36264	8.69208e-08		1.0785	1.60588
1.34783	7.79036e-08		1.08195	1.59695
1.33333	7.61081e-08		1.0854	1.59007
1.31915	7.52349e-08		1.08884	1.57627
1.30526	7.16187e-08		1.09229	1.54645
1.29167	6.9621e-08		1.09574	1.53024
1.27835	6.49664e-08		1.09919	1.5218
1.26531	5.70296e-08		1.10264	1.52154
1.25253	4.87903e-08		1.10608	1.53173
1.24	3.96635e-08		1.10953	1.53816
1.22772	3.18165e-08		1.11298	1.53802
1.21569	2.78848e-08		1.11643	1.52529
1.20388	2.26343e-08		1.11988	1.51666
1.19231	1.91057e-08		1.12332	1.50419
1.18095	1.6737e-08		1.12677	1.48615
1.16981	1.67324e-08		1.13022	1.47462
1.15888	1.36844e-08		1.13367	1.4765
1.14815	1.02694e-08		1.13711	1.47888
1.13761	9.5887e-09		1.14056	1.46716
1.12727	6.13013e-09		1.14401	1.45863
1.11712	7.11784e-09		1.14746	1.46832
1.10714	5.94297e-09		1.15091	1.45187
1.09735	4.15611e-09		1.15435	1.4407
1.08772	5.53617e-09		1.1578	1.4395
1.07826	4.65555e-09		1.16125	1.43758
1.06897	4.16664e-09		1.1647	1.43532
1.05983	3.33914e-09		1.16815	1.41715
1.05085	3.27117e-09		1.17159	1.40811
1.04202	3.01383e-09		1.17504	1.4052
1.03333	3.97803e-09		1.17849	1.39351
1.02479	1.44157e-09		1.18194	1.38283
1.01639	2.23433e-09		1.18539	1.3768
1.00813	1.77324e-09		1.18883	1.36897
1	2.20288e-09		1.19228	1.35946
0.992	1.46262e-09		1.19573	1.35462
0.98413	2.16047e-09		1.19918	1.35007
0.97638	2.92254e-09		1.20262	1.34558
0.96875	3.11729e-09		1.20607	1.34102
0.96124	2.32005e-09		1.20952	1.33612
0.95385	2.98772e-09		1.21297	1.32744
0.94656	1.78008e-09		1.21642	1.3185
0.93939	4.09581e-09		1.21986	1.31163
0.93233	3.69591e-09		1.22331	1.30496
0.92537	5.30718e-09		1.22676	1.29874
0.91852	3.13974e-09		1.23021	1.29314
0.91176	4.74793e-09		1.23366	1.28775
0.90511	7.79993e-09		1.2371	1.27869
0.89855	4.58016e-09		1.24055	1.27112
0.89209	6.29469e-09		1.244	1.26696
0.88571	5.79041e-09		1.24745	1.26278
0.87943	3.83707e-09		1.2509	1.25822
0.87324	4.19713e-09		1.25434	1.25297
0.86713	5.28967e-09		1.25779	1.24689
0.86111	2.26471e-10		1.26124	1.23937
0.85517	3.06936e-09		1.26469	1.23146
0.84932	1.82995e-09		1.26813	1.22657
0.84354	1.12742e-09		1.27158	1.22194
0.83784	3.01639e-09		1.27503	1.21437
0.83221	4.33355e-10		1.27848	1.20717
0.82667	3.44353e-09		1.28193	1.20255
0.82119	2.56622e-09		1.28537	1.1978
0.81579	6.31754e-09		1.28882	1.19047
0.81046	3.04529e-09		1.29227	1.1828
0.80519	4.07687e-09		1.29572	1.17622
0.8	2.58025e-09		1.29917	1.16954
0.79487	2.25652e-09		1.30261	1.16245
0.78981	8.52709e-10		1.30606	1.1557
0.78481	5.97503e-10		1.30951	1.14957
0.77987	3.67182e-09		1.31296	1.14363
0.775	6.08988e-09		1.31641	1.13767
0.77019	2.153e-09		1.31985	1.13154
0.76543	1.86865e-09		1.3233	1.12524
0.76074	2.17596e-09		1.32675	1.1191
0.7561	5.54247e-09		1.3302	1.11334
0.75152	3.82151e-09		1.33364	1.10747
0.74699	2.22875e-09		1.33709	1.10076
0.74251	1.22526e-09		1.34054	1.0942
0.7381	1.28394e-09		1.34399	1.08854
0.73373	4.05224e-09		1.34744	1.08305
0.72941	4.59565e-09		1.35088	1.07731
0.72515	1.99573e-09		1.35433	1.07177
0.72093	5.01952e-09		1.35778	1.06672
0.71676	5.14337e-09		1.36123	1.06173
0.71264	9.02892e-09		1.36468	1.05637
0.70857	7.14088e-09		1.36812	1.05074
0.70455	4.69369e-09		1.37157	1.04534
0.70056	2.17196e-09		1.37502	1.04032
0.69663	6.12884e-09		1.37847	1.03537
0.69274	2.59983e-09		1.38192	1.03039
0.68889	8.55136e-09		1.38536	1.02573
	--		1.38881	1.02155
	--		1.39226	1.01758
	--		1.39571	1.01363
	--		1.39915	1.01007
	--		1.4026	1.00714
	--		1.40605	1.00466
	--		1.4095	1.00233
	--		1.41295	1.00041
	--		1.41639	0.99891
	--		1.41984	0.99747
	--		1.42329	0.99602
	--		1.42674	0.99471
	--		1.43019	0.99371
	--		1.43363	0.99313
	--		1.43708	0.99285
	--		1.44053	0.99298
	--		1.44398	0.99447
	--		1.44743	0.99869
	--		1.45087	1.00326
	--		1.45432	1.00729
	--		1.45777	1.00994
	--		1.46122	1.00815
	--		1.46466	1.00357
	--		1.46811	1.00799
	--		1.47156	1.01172
	--		1.47501	1.01125
	--		1.47846	1.00813
	--		1.4819	1.01347
	--		1.48535	1.01072
	--		1.4888	1.00765
	--		1.49225	1.01014
	--		1.4957	1.01046
	--		1.49914	1.00821
	--		1.50259	1.00862
	--		1.50604	1.00991
	--		1.50949	1.01101
	--		1.51294	1.00897
	--		1.51638	1.00851
	--		1.51983	1.00817
	--		1.52328	1.0097
	--		1.52673	1.00941
	--		1.53017	1.00754
	--		1.53362	1.00743
	--		1.53707	1.00788
	--		1.54052	1.00808
	--		1.54397	1.00779
	--		1.54741	1.00697
	--		1.55086	1.006
	--		1.55431	1.00654
	--		1.55776	1.00766
	--		1.56121	1.00815
	--		1.56465	1.00864
	--		1.5681	1.00784
	--		1.57155	1.007
	--		1.575	1.00747
	--		1.57845	1.00795
	--		1.58189	1.00827
	--		1.58534	1.00776
	--		1.58879	1.0069
	--		1.59224	1.00594
	--		1.59568	1.00607
	--		1.59913	1.00633
	--		1.60258	1.00607
	--		1.60603	1.00524
	--		1.60948	1.00393
	--		1.61292	1.0027
	--		1.61637	1.00215
	--		1.61982	1.00168
	--		1.62327	1.00098
	--		1.62672	1.00001
	--		1.63016	0.99885
	--		1.63361	0.99789
	--		1.63706	0.99712
	--		1.64051	1
	--		1.64396	1
	--		1.6474	1
	--		1.65085	1
	--		1.6543	1
	--		1.65775	1
	--		1.66119	1
	--		1.66464	1
	--		1.66809	1
	--		1.67154	1
	--		1.67499	1
	--		1.67843	1
	--		1.68188	1
	--		1.68533	1
	--		1.68878	1
	--		1.69223	1
	--		1.69567	1
	--		1.69912	1
	--		1.70257	1
	--		1.70602	1
	--		1.70947	1
	--		1.71291	1
	--		1.71636	1
	--		1.71981	1
	--		1.72326	1
	--		1.7267	1
	--		1.73015	1
	--		1.7336	1
	--		1.73705	1
	--		1.7405	1
	--		1.74394	1
	--		1.74739	1
	--		1.75084	1
	--		1.75429	1
	--		1.75774	1
			1.76118	1
			1.76463	1
			1.76808	1
			1.77153	1
			1.77497	1
			1.77842	1
			1.78187	1
			1.78532	1
			1.78877	1
			1.79221	1
			1.79566	1
			1.79911	1
			1.80256	1
			1.80601	1
			1.80945	1
			1.8129	1
			1.81635	1
			1.8198	1
			1.82325	1
			1.82669	1
			1.83014	1
			1.83359	1
			1.83704	1
			1.84048	1
			1.84393	1
			1.84738	1
			1.85083	1
			1.85428	1
			1.85772	1
			1.86117	1
			1.86462	1
			1.86807	1
			1.87152	1
			1.87496	1
			1.87841	1
			1.88186	1
			1.88531	1
			1.88876	1
			1.8922	1
			1.89565	1
			1.8991	1
			1.90255	1
			1.90599	1
			1.90944	1
			1.91289	1
			1.91634	1
			1.91979	1
			1.92323	1
			1.92668	1
			1.93013	1
			1.93358	1
			1.93703	1
			1.94047	1
			1.94392	1
			1.94737	1
			1.95082	1
			1.95427	1
			1.95771	1
			1.96116	1
			1.96461	1
			1.96806	1
			1.9715	1
			1.97495	1
			1.9784	1
			1.98185	1
			1.9853	1
			1.98874	1
			1.99219	1
			1.99564	1
			1.99909	1
			2.00254	1
			2.00598	1
			2.00943	1
			2.01288	1
			2.01633	1
			2.01978	1
			2.02322	1
			2.02667	1
			2.03012	1
			2.03357	1
			2.03701	1
			2.04046	1
			2.04391	1
			2.04736	1
			2.05081	1
			2.05425	1
			2.0577	1
			2.06115	1
			2.0646	1
			2.06805	1
			2.07149	1
			2.07494	1
			2.07839	1
			2.08184	1
			2.08529	1
			2.08873	1
			2.09218	1
			2.09563	1
			2.09908	1
			2.10252	1
			2.10597	1
			2.10942	1
			2.11287	1
			2.11632	1
			2.11976	1
			2.12321	1
			2.12666	1
			2.13011	1
			2.13356	1
			2.137	1
			2.14045	1
			2.1439	1
			2.14735	1
			2.1508	1
			2.15424	1
			2.15769	1
			2.16114	1
			2.16459	1
			2.16803	1
			2.17148	1
			2.17493	1
			2.17838	1
			2.18183	1
			2.18527	1
			2.18872	1
			2.19217	1
			2.19562	1
			2.19907	1
			2.20251	1
			2.20596	1
			2.20941	1
			2.21286	1
			2.21631	1
			2.21975	1
			2.2232	1
			2.22665	1
			2.2301	1
			2.23354	1
			2.23699	1
			2.24044	1
			2.24389	1
			2.24734	1
			2.25078	1
			2.25423	1
			2.25768	1
			2.26113	1
			2.26458	1
			2.26802	1
			2.27147	1
			2.27492	1
			2.27837	1
			2.28182	1
			2.28526	1
			2.28871	1
			2.29216	1
			2.29561	1
			2.29905	1
			2.3025	1
			2.30595	1
			2.3094	1
			2.31285	1
			2.31629	1
			2.31974	1
			2.32319	1
			2.32664	1
			2.33009	1
			2.33353	1
			2.33698	1
			2.34043	1
			2.34388	1
			2.34733	1
			2.35077	1
			2.35422	1
			2.35767	1
			2.36112	1
			2.36456	1
			2.36801	1
			2.37146	1
			2.37491	1
			2.37836	1
			2.3818	1
			2.38525	1
			2.3887	1
			2.39215	1
			2.3956	1
			2.39904	1
			2.40249	1
			2.40594	1
			2.40939	1
			2.41284	1
			2.41628	1
			2.41973	1
			2.42318	1
			2.42663	1
			2.43007	1
			2.43352	1
			2.43697	1
			2.44042	1
			2.44387	1
			2.44731	1
			2.45076	1
			2.45421	1
			2.45766	1
			2.46111	1
			2.46455	1
			2.468	1
			2.47145	1
			2.4749	1
			2.47835	1
			2.48179	1
			2.48524	1
			2.48869	1
			2.49214	1
			2.49558	1
			2.49903	1
			2.50248	1
			2.50593	1
			2.50938	1
			2.51282	1
			2.51627	1
			2.51972	1
			2.52317	1
			2.52662	1
			2.53006	1
			2.53351	1
			2.53696	1
			2.54041	1
			2.54385	1
			2.5473	1
			2.55075	1
			2.5542	1
			2.55765	1
			2.56109	1
			2.56454	1
			2.56799	1
			2.57144	1
			2.57489	1
			2.57833	1
			2.58178	1
			2.58523	1
			2.58868	1
			2.59213	1
			2.59557	1
			2.59902	1
			2.60247	1
			2.60592	1
			2.60936	1
			2.61281	1
			2.61626	1
			2.61971	1
			2.62316	1
			2.6266	1
			2.63005	1
			2.6335	1
			2.63695	1
			2.6404	1
			2.64384	1
			2.64729	1
			2.65074	1
			2.65419	1
			2.65764	1
			2.66108	1
			2.66453	1
			2.66798	1
			2.67143	1
			2.67487	1
			2.67832	1
			2.68177	1
			2.68522	1
			2.68867	1
			2.69211	1
			2.69556	1
			2.69901	1
			2.70246	1
			2.70591	1
			2.70935	1
			2.7128	1
			2.71625	1
			2.7197	1
			2.72315	1
			2.72659	1
			2.73004	1
			2.73349	1
			2.73694	1
			2.74038	1
			2.74383	1
			2.74728	1
			2.75073	1
			2.75418	1
			2.75762	1
			2.76107	1
			2.76452	1
			2.76797	1
			2.77142	1
			2.77486	1
			2.77831	1
			2.78176	1
			2.78521	1
			2.78866	1
			2.7921	1
			2.79555	1
			2.799	1
			2.80245	1
			2.80589	1
			2.80934	1
			2.81279	1
			2.81624	1
			2.81969	1
			2.82313	1
			2.82658	1
			2.83003	1
			2.83348	1
			2.83693	1
			2.84037	1
			2.84382	1
			2.84727	1
			2.85072	1
			2.85417	1
			2.85761	1
			2.86106	1
			2.86451	1
			2.86796	1
			2.8714	1
			2.87485	1
			2.8783	1
			2.88175	1
			2.8852	1
			2.88864	1
			2.89209	1
			2.89554	1
			2.89899	1
			2.90244	1
			2.90588	1
			2.90933	1
			2.91278	1
			2.91623	1
			2.91968	1
			2.92312	1
			2.92657	1
			2.93002	1
			2.93347	1
			2.93691	1
			2.94036	1
			2.94381	1
			2.94726	1
			2.95071	1
			2.95415	1
			2.9576	1
			2.96105	1
			2.9645	1
			2.96795	1
			2.97139	1
			2.97484	1
			2.97829	1
			2.98174	1
			2.98519	1
			2.98863	1
			2.99208	1
			2.99553	1
			2.99898	1
			3.00242	1
			3.00587	1
			3.00932	1
			3.01277	1
			3.01622	1
			3.01966	1
			3.02311	1
			3.02656	1
			3.03001	1
			3.03346	1
			3.0369	1
			3.04035	1
			3.0438	1
			3.04725	1
			3.0507	1
			3.05414	1
			3.05759	1
			3.06104	1
			3.06449	1
			3.06793	1
			3.07138	1
			3.07483	1
			3.07828	1
			3.08173	1
			3.08517	1
			3.08862	1
			3.09207	1
			3.09552	1
			3.09897	1
			3.10241	1
			3.10586	1
			3.10931	1
			3.11276	1
			3.11621	1
			3.11965	1
			3.1231	1
			3.12655	1
			3.13	1
			3.13344	1
			3.13689	1
			3.14034	1
			3.14379	1
			3.14724	1
			3.15068	1
			3.15413	1
			3.15758	1
			3.16103	1
			3.16448	1
			3.16792	1
			3.17137	1
			3.17482	1
			3.17827	1
			3.18172	1
			3.18516	1
			3.18861	1
			3.19206	1
			3.19551	1
			3.19895	1
			3.2024	1
			3.20585	1
			3.2093	1
			3.21275	1
			3.21619	1
			3.21964	1
			3.22309	1
			3.22654	1
			3.22999	1
			3.23343	1
			3.23688	1
			3.24033	1
			3.24378	1
			3.24723	1
			3.25067	1
			3.25412	1
			3.25757	1
			3.26102	1
			3.26446	1
			3.26791	1
			3.27136	1
			3.27481	1
			3.27826	1
			3.2817	1
			3.28515	1
			3.2886	1
			3.29205	1
			3.2955	1
			3.29894	1
			3.30239	1
			3.30584	1
			3.30929	1
			3.31273	1
			3.31618	1
			3.31963	1
			3.32308	1
			3.32653	1
			3.32997	1
			3.33342	1
			3.33687	1
			3.34032	1
			3.34377	1
			3.34721	1
			3.35066	1
			3.35411	1
			3.35756	1
			3.36101	1
			3.36445	1
			3.3679	1
			3.37135	1
			3.3748	1
			3.37824	1
			3.38169	1
			3.38514	1
			3.38859	1
			3.39204	1
			3.39548	1
			3.39893	1
			3.40238	1
			3.40583	1
			3.40928	1
			3.41272	1
			3.41617	1
			3.41962	1
			3.42307	1
			3.42652	1
			3.42996	1
			3.43341	1
			3.43686	1
			3.44031	1
			3.44375	1
			3.4472	1
			3.45065	1
			3.4541	1
			3.45755	1
			3.46099	1
			3.46444	1
			3.46789	1
			3.47134	1
			3.47479	1
			3.47823	1
			3.48168	1
			3.48513	1
			3.48858	1
			3.49203	1
			3.49547	1
			3.49892	1
			3.50237	1
			3.50582	1
			3.50926	1
			3.51271	1
			3.51616	1
			3.51961	1
			3.52306	1
			3.5265	1
			3.52995	1
			3.5334	1
			3.53685	1
			3.5403	1
			3.54374	1
			3.54719	1
			3.55064	1
			3.55409	1
			3.55754	1
			3.56098	1
			3.56443	1
			3.56788	1
			3.57133	1
			3.57477	1
			3.57822	1
			3.58167	1
			3.58512	1
			3.58857	1
			3.59201	1
			3.59546	1
			3.59891	1
			3.60236	1
			3.60581	1
			3.60925	1
			3.6127	1
			3.61615	1
			3.6196	1
			3.62305	1
			3.62649	1
			3.62994	1
			3.63339	1
			3.63684	1
			3.64028	1
			3.64373	1
			3.64718	1
			3.65063	1
			3.65408	1
			3.65752	1
			3.66097	1
			3.66442	1
			3.66787	1
			3.67132	1
			3.67476	1
			3.67821	1
			3.68166	1
			3.68511	1
			3.68856	1
			3.692	1
			3.69545	1
			3.6989	1
			3.70235	1
			3.70579	1
			3.70924	1
			3.71269	1
			3.71614	1
			3.71959	1
			3.72303	1
			3.72648	1
			3.72993	1
			3.73338	1
			3.73683	1
			3.74027	1
			3.74372	1
			3.74717	1
			3.75062	1
			3.75407	1
			3.75751	1
			3.76096	1
			3.76441	1
			3.76786	1
			3.7713	1
			3.77475	1
			3.7782	1
			3.78165	1
			3.7851	1
			3.78854	1
			3.79199	1
			3.79544	1
			3.79889	1
			3.80234	1
			3.80578	1
			3.80923	1
			3.81268	1
			3.81613	1
			3.81958	1
			3.82302	1
			3.82647	1
			3.82992	1
			3.83337	1
			3.83681	1
			3.84026	1
			3.84371	1
			3.84716	1
			3.85061	1
			3.85405	1
			3.8575	1
			3.86095	1
			3.8644	1
			3.86785	1
			3.87129	1
			3.87474	1
			3.87819	1
			3.88164	1
			3.88509	1
			3.88853	1
			3.89198	1
			3.89543	1
			3.89888	1
			3.90232	1
			3.90577	1
			3.90922	1
			3.91267	1
			3.91612	1
			3.91956	1
			3.92301	1
			3.92646	1
			3.92991	1
			3.93336	1
			3.9368	1
			3.94025	1
			3.9437	1
			3.94715	1
			3.9506	1
			3.95404	1
			3.95749	1
			3.96094	1
			3.96439	1
			3.96783	1
			3.97128	1
			3.97473	1
			3.97818	1
			3.98163	1
			3.98507	1
			3.98852	1
			3.99197	1
			3.99542	1
			3.99887	1
			4.00231	1
			4.00576	1
			4.00921	1
			4.01266	1
			4.0161	1
			4.01955	1
			4.023	1
			4.02645	1
			4.0299	1
			4.03334	1
			4.03679	1
			4.04024	1
			4.04369	1
			4.04714	1
			4.05058	1
			4.05403	1
			4.05748	1
			4.06093	1
			4.06438	1
			4.06782	1
			4.07127	1
			4.07472	1
			4.07817	1
			4.08161	1
			4.08506	1
			4.08851	1
			4.09196	1
			4.09541	1
			4.09885	1
			4.1023	1
			4.10575	1
			4.1092	1
			4.11265	1
			4.11609	1
			4.11954	1
			4.12299	1
			4.12644	1
			4.12989	1
			4.13333	1

## Sheet: Figure 3b
Single diode	Voc,rad (V)	Voc,NR (V)	Voc (V)		Extended urbach tail	Voc,rad (V)	Voc,NR (V)	Voc (V)		Many diode	Voc,rad (V)	Voc,NR (V)	Voc (V)
	1.05459	-0.03541	1.09			1.3411	0.2511	1.09			1.34068	0.25068	1.09
	1.23222	0.12222	1.11			1.33817	0.22574	1.11			1.33661	0.22661	1.11
	1.21846	0.09846	1.12			1.33574	0.22631	1.12			1.34586	0.22586	1.12
	1.0995	0.0045	1.095			1.34631					1.34377	0.24877	1.095

## Sheet: Figure 3c
Energy (eV)	J_rad single diode (cm^-2 s^-1 eV^-1)	J_rad extended urbach (cm^-2 s^-1 eV^-1)	J_rad many-diode (cm^-2 s^-1 eV^-1)
4.13333	28594.9	4.58837e-14	1.52568e-13
4.12989	24838.9	5.21576e-14	3.00001e-13
4.12644	22079.7	5.92871e-14	1.39671e-13
4.12299	32908.1	6.73888e-14	1.61526e-13
4.11954	27424.8	7.65947e-14	2.45707e-13
4.11609	21794.4	8.70551e-14	3.43223e-13
4.11265	24055.4	9.89406e-14	3.29444e-13
4.1092	21864	1.12445e-13	3.38523e-13
4.10575	19134.9	1.27788e-13	4.33645e-13
4.1023	24575.8	1.45219e-13	3.24524e-13
4.09885	23837.8	1.65022e-13	3.3674e-13
4.09541	18685.5	1.8752e-13	4.37335e-13
4.09196	21036.1	2.13077e-13	4.60707e-13
4.08851	7.07998e-43	7.07998e-43	7.07998e-43
4.08506	8.45322e-43	8.45322e-43	8.45322e-43
4.08161	1.00708e-42	1.00708e-42	1.00708e-42
4.07817	1.1974e-42	1.1974e-42	1.1974e-42
4.07472	1.42107e-42	1.42107e-42	1.42107e-42
4.07127	1.68369e-42	1.68369e-42	1.68369e-42
4.06782	1.99174e-42	1.99174e-42	1.99174e-42
4.06438	2.35274e-42	2.35274e-42	2.35274e-42
4.06093	2.77545e-42	2.77545e-42	2.77545e-42
4.05748	3.27002e-42	3.27002e-42	3.27002e-42
4.05403	3.84821e-42	3.84821e-42	3.84821e-42
4.05058	4.52368e-42	4.52368e-42	4.52368e-42
4.04714	5.31225e-42	5.31225e-42	5.31225e-42
4.04369	6.23227e-42	6.23227e-42	6.23227e-42
4.04024	7.30496e-42	7.30496e-42	7.30496e-42
4.03679	8.55492e-42	8.55492e-42	8.55492e-42
4.03334	1.00106e-41	1.00106e-41	1.00106e-41
4.0299	1.1705e-41	1.1705e-41	1.1705e-41
4.02645	1.36762e-41	1.36762e-41	1.36762e-41
4.023	1.59683e-41	1.59683e-41	1.59683e-41
4.01955	1.86321e-41	1.86321e-41	1.86321e-41
4.0161	2.17267e-41	2.17267e-41	2.17267e-41
4.01266	2.53201e-41	2.53201e-41	2.53201e-41
4.00921	2.94908e-41	2.94908e-41	2.94908e-41
4.00576	3.43297e-41	3.43297e-41	3.43297e-41
4.00231	3.99416e-41	3.99416e-41	3.99416e-41
3.99887	4.64475e-41	4.64475e-41	4.64475e-41
3.99542	5.3987e-41	5.3987e-41	5.3987e-41
3.99197	6.27213e-41	6.27213e-41	6.27213e-41
3.98852	7.28362e-41	7.28362e-41	7.28362e-41
3.98507	8.45461e-41	8.45461e-41	8.45461e-41
3.98163	9.8098e-41	9.8098e-41	9.8098e-41
3.97818	1.13777e-40	1.13777e-40	1.13777e-40
3.97473	1.31911e-40	1.31911e-40	1.31911e-40
3.97128	1.52879e-40	1.52879e-40	1.52879e-40
3.96783	1.77116e-40	1.77116e-40	1.77116e-40
3.96439	2.05125e-40	2.05125e-40	2.05125e-40
3.96094	2.37484e-40	2.37484e-40	2.37484e-40
3.95749	2.74858e-40	2.74858e-40	2.74858e-40
3.95404	3.18014e-40	3.18014e-40	3.18014e-40
3.9506	3.67831e-40	3.67831e-40	3.67831e-40
3.94715	4.25326e-40	4.25326e-40	4.25326e-40
3.9437	4.91667e-40	4.91667e-40	4.91667e-40
3.94025	5.68199e-40	5.68199e-40	5.68199e-40
3.9368	6.5647e-40	6.5647e-40	6.5647e-40
3.93336	7.58261e-40	7.58261e-40	7.58261e-40
3.92991	8.75622e-40	8.75622e-40	8.75622e-40
3.92646	1.01091e-39	1.01091e-39	1.01091e-39
3.92301	1.16684e-39	1.16684e-39	1.16684e-39
3.91956	1.34653e-39	1.34653e-39	1.34653e-39
3.91612	1.55356e-39	1.55356e-39	1.55356e-39
3.91267	1.79207e-39	1.79207e-39	1.79207e-39
3.90922	2.06679e-39	2.06679e-39	2.06679e-39
3.90577	2.38318e-39	2.38318e-39	2.38318e-39
3.90232	2.74752e-39	2.74752e-39	2.74752e-39
3.89888	3.16701e-39	3.16701e-39	3.16701e-39
3.89543	3.64995e-39	3.64995e-39	3.64995e-39
3.89198	4.20585e-39	4.20585e-39	4.20585e-39
3.88853	4.84568e-39	4.84568e-39	4.84568e-39
3.88509	5.58201e-39	5.58201e-39	5.58201e-39
3.88164	6.42932e-39	6.42932e-39	6.42932e-39
3.87819	7.40423e-39	7.40423e-39	7.40423e-39
3.87474	8.52584e-39	8.52584e-39	8.52584e-39
3.87129	9.81611e-39	9.81611e-39	9.81611e-39
3.86785	1.13003e-38	1.13003e-38	1.13003e-38
3.8644	1.30073e-38	1.30073e-38	1.30073e-38
3.86095	1.49705e-38	1.49705e-38	1.49705e-38
3.8575	1.72281e-38	1.72281e-38	1.72281e-38
3.85405	1.9824e-38	1.9824e-38	1.9824e-38
3.85061	2.28089e-38	2.28089e-38	2.28089e-38
3.84716	2.62406e-38	2.62406e-38	2.62406e-38
3.84371	3.01859e-38	3.01859e-38	3.01859e-38
3.84026	3.47212e-38	3.47212e-38	3.47212e-38
3.83681	3.99345e-38	3.99345e-38	3.99345e-38
3.83337	4.59267e-38	4.59267e-38	4.59267e-38
3.82992	5.2814e-38	5.2814e-38	5.2814e-38
3.82647	6.07421e-38	6.07421e-38	6.07421e-38
3.82302	6.98782e-38	6.98782e-38	6.98782e-38
3.81958	8.04057e-38	8.04057e-38	8.04057e-38
3.81613	9.25354e-38	9.25354e-38	9.25354e-38
3.81268	1.0651e-37	1.0651e-37	1.0651e-37
3.80923	1.22606e-37	1.22606e-37	1.22606e-37
3.80578	1.41144e-37	1.41144e-37	1.41144e-37
3.80234	1.62488e-37	1.62488e-37	1.62488e-37
3.79889	1.8706e-37	1.8706e-37	1.8706e-37
3.79544	2.15338e-37	2.15338e-37	2.15338e-37
3.79199	2.47874e-37	2.47874e-37	2.47874e-37
3.78854	2.85297e-37	2.85297e-37	2.85297e-37
3.7851	3.28326e-37	3.28326e-37	3.28326e-37
3.78165	3.77785e-37	3.77785e-37	3.77785e-37
3.7782	4.34613e-37	4.34613e-37	4.34613e-37
3.77475	4.99883e-37	4.99883e-37	4.99883e-37
3.7713	5.74817e-37	5.74817e-37	5.74817e-37
3.76786	6.60812e-37	6.60812e-37	6.60812e-37
3.76441	7.59452e-37	7.59452e-37	7.59452e-37
3.76096	8.72546e-37	8.72546e-37	8.72546e-37
3.75751	1.00215e-36	1.00215e-36	1.00215e-36
3.75407	1.15058e-36	1.15058e-36	1.15058e-36
3.75062	1.32051e-36	1.32051e-36	1.32051e-36
3.74717	1.51492e-36	1.51492e-36	1.51492e-36
3.74372	1.73723e-36	1.73723e-36	1.73723e-36
3.74027	1.99126e-36	1.99126e-36	1.99126e-36
3.73683	2.28139e-36	2.28139e-36	2.28139e-36
3.73338	2.6125e-36	2.6125e-36	2.6125e-36
3.72993	2.99014e-36	2.99014e-36	2.99014e-36
3.72648	3.42054e-36	3.42054e-36	3.42054e-36
3.72303	3.91071e-36	3.91071e-36	3.91071e-36
3.71959	4.46853e-36	4.46853e-36	4.46853e-36
3.71614	5.10282e-36	5.10282e-36	5.10282e-36
3.71269	5.82346e-36	5.82346e-36	5.82346e-36
3.70924	6.64378e-36	6.64378e-36	6.64378e-36
3.70579	7.57958e-36	7.57958e-36	7.57958e-36
3.70235	8.64711e-36	8.64711e-36	8.64711e-36
3.6989	9.86491e-36	9.86491e-36	9.86491e-36
3.69545	1.12541e-35	1.12541e-35	1.12541e-35
3.692	1.28388e-35	1.28388e-35	1.28388e-35
3.68856	1.46465e-35	1.46465e-35	1.46465e-35
3.68511	1.67086e-35	1.67086e-35	1.67086e-35
3.68166	1.90609e-35	1.90609e-35	1.90609e-35
3.67821	2.17441e-35	2.17441e-35	2.17441e-35
3.67476	2.48048e-35	2.48048e-35	2.48048e-35
3.67132	2.8296e-35	2.8296e-35	2.8296e-35
3.66787	3.22783e-35	3.22783e-35	3.22783e-35
3.66442	3.68207e-35	3.68207e-35	3.68207e-35
3.66097	4.20019e-35	4.20019e-35	4.20019e-35
3.65752	4.79117e-35	4.79117e-35	4.79117e-35
3.65408	5.46526e-35	5.46526e-35	5.46526e-35
3.65063	6.23413e-35	6.23413e-35	6.23413e-35
3.64718	7.11109e-35	7.11109e-35	7.11109e-35
3.64373	8.11133e-35	8.11133e-35	8.11133e-35
3.64028	9.25218e-35	9.25218e-35	9.25218e-35
3.63684	1.05534e-34	1.05534e-34	1.05534e-34
3.63339	1.20375e-34	1.20375e-34	1.20375e-34
3.62994	1.37301e-34	1.37301e-34	1.37301e-34
3.62649	1.56606e-34	1.56606e-34	1.56606e-34
3.62305	1.78623e-34	1.78623e-34	1.78623e-34
3.6196	2.03734e-34	2.03734e-34	2.03734e-34
3.61615	2.32373e-34	2.32373e-34	2.32373e-34
3.6127	2.65034e-34	2.65034e-34	2.65034e-34
3.60925	3.02283e-34	3.02283e-34	3.02283e-34
3.60581	3.44764e-34	3.44764e-34	3.44764e-34
3.60236	3.9321e-34	3.9321e-34	3.9321e-34
3.59891	4.48388e-34	4.48388e-34	4.48388e-34
3.59546	5.11135e-34	5.11135e-34	5.11135e-34
3.59201	5.82476e-34	5.82476e-34	5.82476e-34
3.58857	6.63574e-34	6.63574e-34	6.63574e-34
3.58512	7.55751e-34	7.55751e-34	7.55751e-34
3.58167	8.60507e-34	8.60507e-34	8.60507e-34
3.57822	9.79545e-34	9.79545e-34	9.79545e-34
3.57477	1.1148e-33	1.1148e-33	1.1148e-33
3.57133	1.26847e-33	1.26847e-33	1.26847e-33
3.56788	1.44306e-33	1.44306e-33	1.44306e-33
3.56443	1.64141e-33	1.64141e-33	1.64141e-33
3.56098	1.86674e-33	1.86674e-33	1.86674e-33
3.55754	2.12274e-33	2.12274e-33	2.12274e-33
3.55409	2.41359e-33	2.41359e-33	2.41359e-33
3.55064	2.74405e-33	2.74405e-33	2.74405e-33
3.54719	3.11955e-33	3.11955e-33	3.11955e-33
3.54374	3.54627e-33	3.54627e-33	3.54627e-33
3.5403	4.03125e-33	4.03125e-33	4.03125e-33
3.53685	4.58255e-33	4.58255e-33	4.58255e-33
3.5334	5.20932e-33	5.20932e-33	5.20932e-33
3.52995	5.92205e-33	5.92205e-33	5.92205e-33
3.5265	6.73271e-33	6.73271e-33	6.73271e-33
3.52306	7.65496e-33	7.65496e-33	7.65496e-33
3.51961	8.70446e-33	8.70446e-33	8.70446e-33
3.51616	9.89912e-33	9.89912e-33	9.89912e-33
3.51271	1.12594e-32	1.12594e-32	1.12594e-32
3.50926	1.28089e-32	1.28089e-32	1.28089e-32
3.50582	1.45744e-32	1.45744e-32	1.45744e-32
3.50237	1.6587e-32	1.6587e-32	1.6587e-32
3.49892	1.88821e-32	1.88821e-32	1.88821e-32
3.49547	2.14989e-32	2.14989e-32	2.14989e-32
3.49203	2.44791e-32	2.44791e-32	2.44791e-32
3.48858	2.78729e-32	2.78729e-32	2.78729e-32
3.48513	3.1738e-32	3.1738e-32	3.1738e-32
3.48168	3.61399e-32	3.61399e-32	3.61399e-32
3.47823	4.11531e-32	4.11531e-32	4.11531e-32
3.47479	4.68629e-32	4.68629e-32	4.68629e-32
3.47134	5.33662e-32	5.33662e-32	5.33662e-32
3.46789	6.07734e-32	6.07734e-32	6.07734e-32
3.46444	6.92104e-32	6.92104e-32	6.92104e-32
3.46099	7.88207e-32	7.88207e-32	7.88207e-32
3.45755	8.97678e-32	8.97678e-32	8.97678e-32
3.4541	1.02238e-31	1.02238e-31	1.02238e-31
3.45065	1.16444e-31	1.16444e-31	1.16444e-31
3.4472	1.32627e-31	1.32627e-31	1.32627e-31
3.44375	1.51064e-31	1.51064e-31	1.51064e-31
3.44031	1.72068e-31	1.72068e-31	1.72068e-31
3.43686	1.95999e-31	1.95999e-31	1.95999e-31
3.43341	2.23265e-31	2.23265e-31	2.23265e-31
3.42996	2.54332e-31	2.54332e-31	2.54332e-31
3.42652	2.89731e-31	2.89731e-31	2.89731e-31
3.42307	3.30067e-31	3.30067e-31	3.30067e-31
3.41962	3.76032e-31	3.76032e-31	3.76032e-31
3.41617	4.28411e-31	4.28411e-31	4.28411e-31
3.41272	4.88102e-31	4.88102e-31	4.88102e-31
3.40928	5.5613e-31	5.5613e-31	5.5613e-31
3.40583	6.33661e-31	6.33661e-31	6.33661e-31
3.40238	7.22027e-31	7.22027e-31	7.22027e-31
3.39893	8.22743e-31	8.22743e-31	8.22743e-31
3.39548	9.37513e-31	9.37513e-31	9.37513e-31
3.39204	1.06828e-30	1.06828e-30	1.06828e-30
3.38859	1.21729e-30	1.21729e-30	1.21729e-30
3.38514	1.38707e-30	1.38707e-30	1.38707e-30
3.38169	1.58053e-30	1.58053e-30	1.58053e-30
3.37824	1.80097e-30	1.80097e-30	1.80097e-30
3.3748	2.05218e-30	2.05218e-30	2.05218e-30
3.37135	2.33844e-30	2.33844e-30	2.33844e-30
3.3679	2.66467e-30	2.66467e-30	2.66467e-30
3.36445	3.03644e-30	3.03644e-30	3.03644e-30
3.36101	3.46015e-30	3.46015e-30	3.46015e-30
3.35756	3.94306e-30	3.94306e-30	3.94306e-30
3.35411	4.49346e-30	4.49346e-30	4.49346e-30
3.35066	5.12083e-30	5.12083e-30	5.12083e-30
3.34721	5.83595e-30	5.83595e-30	5.83595e-30
3.34377	6.65115e-30	6.65115e-30	6.65115e-30
3.34032	7.58048e-30	7.58048e-30	7.58048e-30
3.33687	8.63998e-30	8.63998e-30	8.63998e-30
3.33342	9.84797e-30	9.84797e-30	9.84797e-30
3.32997	1.12253e-29	1.12253e-29	1.12253e-29
3.32653	1.27959e-29	1.27959e-29	1.27959e-29
3.32308	1.4587e-29	1.4587e-29	1.4587e-29
3.31963	1.66296e-29	1.66296e-29	1.66296e-29
3.31618	1.89593e-29	1.89593e-29	1.89593e-29
3.31273	2.16167e-29	2.16167e-29	2.16167e-29
3.30929	2.4648e-29	2.4648e-29	2.4648e-29
3.30584	2.81063e-29	2.81063e-29	2.81063e-29
3.30239	3.20586e-29	3.20586e-29	3.20586e-29
3.29894	3.65794e-29	3.65794e-29	3.65794e-29
3.2955	4.1751e-29	4.1751e-29	4.1751e-29
3.29205	4.76676e-29	4.76676e-29	4.76676e-29
3.2886	5.4437e-29	5.4437e-29	5.4437e-29
3.28515	6.21824e-29	6.21824e-29	6.21824e-29
3.2817	7.10445e-29	7.10445e-29	7.10445e-29
3.27826	8.11841e-29	8.11841e-29	8.11841e-29
3.27481	9.27847e-29	9.27847e-29	9.27847e-29
3.27136	1.06056e-28	1.06056e-28	1.06056e-28
3.26791	1.21237e-28	1.21237e-28	1.21237e-28
3.26446	1.386e-28	1.386e-28	1.386e-28
3.26102	1.58456e-28	1.58456e-28	1.58456e-28
3.25757	1.81159e-28	1.81159e-28	1.81159e-28
3.25412	2.07112e-28	2.07112e-28	2.07112e-28
3.25067	2.36774e-28	2.36774e-28	2.36774e-28
3.24723	2.70665e-28	2.70665e-28	2.70665e-28
3.24378	3.0938e-28	3.0938e-28	3.0938e-28
3.24033	3.53589e-28	3.53589e-28	3.53589e-28
3.23688	4.04059e-28	4.04059e-28	4.04059e-28
3.23343	4.61654e-28	4.61654e-28	4.61654e-28
3.22999	5.27356e-28	5.27356e-28	5.27356e-28
3.22654	6.02277e-28	6.02277e-28	6.02277e-28
3.22309	6.87674e-28	6.87674e-28	6.87674e-28
3.21964	7.84969e-28	7.84969e-28	7.84969e-28
3.21619	8.95817e-28	8.95817e-28	8.95817e-28
3.21275	1.02229e-27	1.02229e-27	1.02229e-27
3.2093	1.1666e-27	1.1666e-27	1.1666e-27
3.20585	1.33127e-27	1.33127e-27	1.33127e-27
3.2024	1.51917e-27	1.51917e-27	1.51917e-27
3.19895	1.73354e-27	1.73354e-27	1.73354e-27
3.19551	1.97813e-27	1.97813e-27	1.97813e-27
3.19206	2.25718e-27	2.25718e-27	2.25718e-27
3.18861	2.57553e-27	2.57553e-27	2.57553e-27
3.18516	2.93869e-27	2.93869e-27	2.93869e-27
3.18172	3.35296e-27	3.35296e-27	3.35296e-27
3.17827	3.82551e-27	3.82551e-27	3.82551e-27
3.17482	4.36451e-27	4.36451e-27	4.36451e-27
3.17137	4.97926e-27	4.97926e-27	4.97926e-27
3.16792	5.68038e-27	5.68038e-27	5.68038e-27
3.16448	6.47995e-27	6.47995e-27	6.47995e-27
3.16103	7.39174e-27	7.39174e-27	7.39174e-27
3.15758	8.43143e-27	8.43143e-27	8.43143e-27
3.15413	9.6169e-27	9.6169e-27	9.6169e-27
3.15068	1.09685e-26	1.09685e-26	1.09685e-26
3.14724	1.25093e-26	1.25093e-26	1.25093e-26
3.14379	1.42658e-26	1.42658e-26	1.42658e-26
3.14034	1.62681e-26	1.62681e-26	1.62681e-26
3.13689	1.85501e-26	1.85501e-26	1.85501e-26
3.13344	2.11507e-26	2.11507e-26	2.11507e-26
3.13	2.41103e-26	2.41103e-26	2.41103e-26
3.12655	2.74769e-26	2.74769e-26	2.74769e-26
3.1231	3.13064e-26	3.13064e-26	3.13064e-26
3.11965	3.56623e-26	3.56623e-26	3.56623e-26
3.11621	4.06167e-26	4.06167e-26	4.06167e-26
3.11276	4.62522e-26	4.62522e-26	4.62522e-26
3.10931	5.26626e-26	5.26626e-26	5.26626e-26
3.10586	5.99548e-26	5.99548e-26	5.99548e-26
3.10241	6.82511e-26	6.82511e-26	6.82511e-26
3.09897	7.76908e-26	7.76908e-26	7.76908e-26
3.09552	8.84329e-26	8.84329e-26	8.84329e-26
3.09207	1.00659e-25	1.00659e-25	1.00659e-25
3.08862	1.14578e-25	1.14578e-25	1.14578e-25
3.08517	1.30427e-25	1.30427e-25	1.30427e-25
3.08173	1.48478e-25	1.48478e-25	1.48478e-25
3.07828	1.69042e-25	1.69042e-25	1.69042e-25
3.07483	1.92478e-25	1.92478e-25	1.92478e-25
3.07138	2.19194e-25	2.19194e-25	2.19194e-25
3.06793	2.49662e-25	2.49662e-25	2.49662e-25
3.06449	2.8442e-25	2.8442e-25	2.8442e-25
3.06104	3.24089e-25	3.24089e-25	3.24089e-25
3.05759	3.69382e-25	3.69382e-25	3.69382e-25
3.05414	4.21122e-25	4.21122e-25	4.21122e-25
3.0507	4.80257e-25	4.80257e-25	4.80257e-25
3.04725	5.47857e-25	5.47857e-25	5.47857e-25
3.0438	6.25145e-25	6.25145e-25	6.25145e-25
3.04035	7.13515e-25	7.13515e-25	7.13515e-25
3.0369	8.14565e-25	8.14565e-25	8.14565e-25
3.03346	9.30118e-25	9.30118e-25	9.30118e-25
3.03001	1.06226e-24	1.06226e-24	1.06226e-24
3.02656	1.21337e-24	1.21337e-24	1.21337e-24
3.02311	1.38618e-24	1.38618e-24	1.38618e-24
3.01966	1.58379e-24	1.58379e-24	1.58379e-24
3.01622	1.80974e-24	1.80974e-24	1.80974e-24
3.01277	2.06807e-24	2.06807e-24	2.06807e-24
3.00932	2.36342e-24	2.36342e-24	2.36342e-24
3.00587	2.70102e-24	2.70102e-24	2.70102e-24
3.00242	3.08689e-24	3.08689e-24	3.08689e-24
2.99898	3.52784e-24	3.52784e-24	3.52784e-24
2.99553	4.03166e-24	4.03166e-24	4.03166e-24
2.99208	4.60718e-24	4.60718e-24	4.60718e-24
2.98863	5.26449e-24	5.26449e-24	5.26449e-24
2.98519	6.01501e-24	6.01501e-24	6.01501e-24
2.98174	6.87176e-24	6.87176e-24	6.87176e-24
2.97829	7.8497e-24	7.8497e-24	7.8497e-24
2.97484	8.96802e-24	8.96802e-24	8.96802e-24
2.97139	1.02475e-23	1.02475e-23	1.02475e-23
2.96795	1.17112e-23	1.17112e-23	1.17112e-23
2.9645	1.33856e-23	1.33856e-23	1.33856e-23
2.96105	1.53005e-23	1.53005e-23	1.53005e-23
2.9576	1.74904e-23	1.74904e-23	1.74904e-23
2.95415	1.99942e-23	1.99942e-23	1.99942e-23
2.95071	2.28561e-23	2.28561e-23	2.28561e-23
2.94726	2.61268e-23	2.61268e-23	2.61268e-23
2.94381	2.98634e-23	2.98634e-23	2.98634e-23
2.94036	3.41311e-23	3.41311e-23	3.41311e-23
2.93691	3.90039e-23	3.90039e-23	3.90039e-23
2.93347	4.45654e-23	4.45654e-23	4.45654e-23
2.93002	5.09106e-23	5.09106e-23	5.09106e-23
2.92657	5.8147e-23	5.8147e-23	5.8147e-23
2.92312	6.6396e-23	6.6396e-23	6.6396e-23
2.91968	7.5795e-23	7.5795e-23	7.5795e-23
2.91623	8.64988e-23	8.64988e-23	8.64988e-23
2.91278	9.86822e-23	9.86822e-23	9.86822e-23
2.90933	1.12542e-22	1.12542e-22	1.12542e-22
2.90588	1.28299e-22	1.28299e-22	1.28299e-22
2.90244	1.46208e-22	1.46208e-22	1.46208e-22
2.89899	1.6656e-22	1.6656e-22	1.6656e-22
2.89554	1.89689e-22	1.89689e-22	1.89689e-22
2.89209	2.15972e-22	2.15972e-22	2.15972e-22
2.88864	2.45844e-22	2.45844e-22	2.45844e-22
2.8852	2.79795e-22	2.79795e-22	2.79795e-22
2.88175	3.18389e-22	3.18389e-22	3.18389e-22
2.8783	3.62269e-22	3.62269e-22	3.62269e-22
2.87485	4.1217e-22	4.1217e-22	4.1217e-22
2.8714	4.68932e-22	4.68932e-22	4.68932e-22
2.86796	5.3352e-22	5.3352e-22	5.3352e-22
2.86451	6.07036e-22	6.07036e-22	6.07036e-22
2.86106	6.90748e-22	6.90748e-22	6.90748e-22
2.85761	7.86112e-22	7.86112e-22	7.86112e-22
2.85417	8.948e-22	8.948e-22	8.948e-22
2.85072	1.01874e-21	1.01874e-21	1.01874e-21
2.84727	1.16015e-21	1.16015e-21	1.16015e-21
2.84382	1.32158e-21	1.32158e-21	1.32158e-21
2.84037	1.506e-21	1.506e-21	1.506e-21
2.83693	1.71677e-21	1.71677e-21	1.71677e-21
2.83348	1.95756e-21	1.95756e-21	1.95756e-21
2.83003	2.23265e-21	2.23265e-21	2.23265e-21
2.82658	2.54692e-21	2.54692e-21	2.54692e-21
2.82313	2.90595e-21	2.90595e-21	2.90595e-21
2.81969	3.31612e-21	3.31612e-21	3.31612e-21
2.81624	3.78468e-21	3.78468e-21	3.78468e-21
2.81279	4.31989e-21	4.31989e-21	4.31989e-21
2.80934	4.93118e-21	4.93118e-21	4.93118e-21
2.80589	5.62927e-21	5.62927e-21	5.62927e-21
2.80245	6.42637e-21	6.42637e-21	6.42637e-21
2.799	7.33637e-21	7.33637e-21	7.33637e-21
2.79555	8.37504e-21	8.37504e-21	8.37504e-21
2.7921	9.56033e-21	9.56033e-21	9.56033e-21
2.78866	1.09126e-20	1.09126e-20	1.09126e-20
2.78521	1.24549e-20	1.24549e-20	1.24549e-20
2.78176	1.42135e-20	1.42135e-20	1.42135e-20
2.77831	1.62181e-20	1.62181e-20	1.62181e-20
2.77486	1.85023e-20	1.85023e-20	1.85023e-20
2.77142	2.11047e-20	2.11047e-20	2.11047e-20
2.76797	2.40725e-20	2.40725e-20	2.40725e-20
2.76452	2.74571e-20	2.74571e-20	2.74571e-20
2.76107	3.1317e-20	3.1317e-20	3.1317e-20
2.75762	3.57189e-20	3.57189e-20	3.57189e-20
2.75418	4.07387e-20	4.07387e-20	4.07387e-20
2.75073	4.64629e-20	4.64629e-20	4.64629e-20
2.74728	5.29901e-20	5.29901e-20	5.29901e-20
2.74383	6.04327e-20	6.04327e-20	6.04327e-20
2.74038	6.89188e-20	6.89188e-20	6.89188e-20
2.73694	7.85941e-20	7.85941e-20	7.85941e-20
2.73349	8.9625e-20	8.9625e-20	8.9625e-20
2.73004	1.02201e-19	1.02201e-19	1.02201e-19
2.72659	1.16537e-19	1.16537e-19	1.16537e-19
2.72315	1.3288e-19	1.3288e-19	1.3288e-19
2.7197	1.51509e-19	1.51509e-19	1.51509e-19
2.71625	1.72742e-19	1.72742e-19	1.72742e-19
2.7128	1.96944e-19	1.96944e-19	1.96944e-19
2.70935	2.24526e-19	2.24526e-19	2.24526e-19
2.70591	2.55964e-19	2.55964e-19	2.55964e-19
2.70246	2.91797e-19	2.91797e-19	2.91797e-19
2.69901	3.32638e-19	3.32638e-19	3.32638e-19
2.69556	3.79188e-19	3.79188e-19	3.79188e-19
2.69211	4.32245e-19	4.32245e-19	4.32245e-19
2.68867	4.92721e-19	4.92721e-19	4.92721e-19
2.68522	5.61651e-19	5.61651e-19	5.61651e-19
2.68177	6.40222e-19	6.40222e-19	6.40222e-19
2.67832	7.2978e-19	7.2978e-19	7.2978e-19
2.67487	8.31867e-19	8.31867e-19	8.31867e-19
2.67143	9.48237e-19	9.48237e-19	9.48237e-19
2.66798	1.08089e-18	1.08089e-18	1.08089e-18
2.66453	1.23212e-18	1.23212e-18	1.23212e-18
2.66108	1.40452e-18	1.40452e-18	1.40452e-18
2.65764	1.60106e-18	1.60106e-18	1.60106e-18
2.65419	1.82515e-18	1.82515e-18	1.82515e-18
2.65074	2.08064e-18	2.08064e-18	2.08064e-18
2.64729	2.37207e-18	2.37207e-18	2.37207e-18
2.64384	2.70461e-18	2.70461e-18	2.70461e-18
2.6404	3.08404e-18	3.08404e-18	3.08404e-18
2.63695	3.51699e-18	3.51699e-18	3.51699e-18
2.6335	4.01098e-18	4.01098e-18	4.01098e-18
2.63005	4.57458e-18	4.57458e-18	4.57458e-18
2.6266	5.21758e-18	5.21758e-18	5.21758e-18
2.62316	5.9511e-18	5.9511e-18	5.9511e-18
2.61971	6.78781e-18	6.78781e-18	6.78781e-18
2.61626	7.74213e-18	7.74213e-18	7.74213e-18
2.61281	8.83048e-18	8.83048e-18	8.83048e-18
2.60936	1.00715e-17	1.00715e-17	1.00715e-17
2.60592	1.14865e-17	1.14865e-17	1.14865e-17
2.60247	1.30995e-17	1.30995e-17	1.30995e-17
2.59902	1.49379e-17	1.49379e-17	1.49379e-17
2.59557	1.70329e-17	1.70329e-17	1.70329e-17
2.59213	1.94201e-17	1.94201e-17	1.94201e-17
2.58868	2.21414e-17	2.21414e-17	2.21414e-17
2.58523	2.52441e-17	2.52441e-17	2.52441e-17
2.58178	2.87814e-17	2.87814e-17	2.87814e-17
2.57833	3.28142e-17	3.28142e-17	3.28142e-17
2.57489	3.74115e-17	3.74115e-17	3.74115e-17
2.57144	4.26522e-17	4.26522e-17	4.26522e-17
2.56799	4.8626e-17	4.8626e-17	4.8626e-17
2.56454	5.54351e-17	5.54351e-17	5.54351e-17
2.56109	6.31958e-17	6.31958e-17	6.31958e-17
2.55765	7.20406e-17	7.20406e-17	7.20406e-17
2.5542	8.21202e-17	8.21202e-17	8.21202e-17
2.55075	9.36062e-17	9.36062e-17	9.36062e-17
2.5473	1.06694e-16	1.06694e-16	1.06694e-16
2.54385	1.21605e-16	1.21605e-16	1.21605e-16
2.54041	1.38593e-16	1.38593e-16	1.38593e-16
2.53696	1.57934e-16	1.57934e-16	1.57934e-16
2.53351	1.79863e-16	1.79863e-16	1.79863e-16
2.53006	2.04708e-16	2.04708e-16	2.04708e-16
2.52662	2.32863e-16	2.32863e-16	2.32863e-16
2.52317	2.64775e-16	2.64775e-16	2.64775e-16
2.51972	3.00962e-16	3.00962e-16	3.00962e-16
2.51627	3.42014e-16	3.42014e-16	3.42014e-16
2.51282	3.88613e-16	3.88613e-16	3.88613e-16
2.50938	4.41548e-16	4.41548e-16	4.41548e-16
2.50593	5.01728e-16	5.01728e-16	5.01728e-16
2.50248	5.70209e-16	5.70209e-16	5.70209e-16
2.49903	6.48217e-16	6.48217e-16	6.48217e-16
2.49558	7.3718e-16	7.3718e-16	7.3718e-16
2.49214	8.38761e-16	8.38761e-16	8.38761e-16
2.48869	9.54906e-16	9.54906e-16	9.54906e-16
2.48524	1.08789e-15	1.08789e-15	1.08789e-15
2.48179	1.23985e-15	1.23985e-15	1.23985e-15
2.47835	1.41325e-15	1.41325e-15	1.41325e-15
2.4749	1.61109e-15	1.61109e-15	1.61109e-15
2.47145	1.83681e-15	1.83681e-15	1.83681e-15
2.468	2.0943e-15	2.0943e-15	2.0943e-15
2.46455	2.38801e-15	2.38801e-15	2.38801e-15
2.46111	2.72297e-15	2.72297e-15	2.72297e-15
2.45766	3.10492e-15	3.10492e-15	3.10492e-15
2.45421	3.54036e-15	3.54036e-15	3.54036e-15
2.45076	4.03667e-15	4.03667e-15	4.03667e-15
2.44731	4.60222e-15	4.60222e-15	4.60222e-15
2.44387	5.24651e-15	5.24651e-15	5.24651e-15
2.44042	5.98028e-15	5.98028e-15	5.98028e-15
2.43697	6.81569e-15	6.81569e-15	6.81569e-15
2.43352	7.76662e-15	7.76662e-15	7.76662e-15
2.43007	8.84962e-15	8.84962e-15	8.84962e-15
2.42663	1.00832e-14	1.00832e-14	1.00832e-14
2.42318	1.14881e-14	1.14881e-14	1.14881e-14
2.41973	1.30884e-14	1.30884e-14	1.30884e-14
2.41628	1.49109e-14	1.49109e-14	1.49109e-14
2.41284	1.69868e-14	1.69868e-14	1.69868e-14
2.40939	1.9351e-14	1.9351e-14	1.9351e-14
2.40594	2.20437e-14	2.20437e-14	2.20437e-14
2.40249	2.51106e-14	2.51106e-14	2.51106e-14
2.39904	2.86037e-14	2.86037e-14	2.86037e-14
2.3956	3.25822e-14	3.25822e-14	3.25822e-14
2.39215	3.71137e-14	3.71137e-14	3.71137e-14
2.3887	4.22751e-14	4.22751e-14	4.22751e-14
2.38525	4.81536e-14	4.81536e-14	4.81536e-14
2.3818	5.48428e-14	5.48428e-14	5.48428e-14
2.37836	6.2453e-14	6.2453e-14	6.2453e-14
2.37491	7.11121e-14	7.11121e-14	7.11121e-14
2.37146	8.09656e-14	8.09656e-14	8.09656e-14
2.36801	9.21801e-14	9.21801e-14	9.21801e-14
2.36456	1.04946e-13	1.04946e-13	1.04946e-13
2.36112	1.19481e-13	1.19481e-13	1.19481e-13
2.35767	1.36033e-13	1.36033e-13	1.36033e-13
2.35422	1.54889e-13	1.54889e-13	1.54889e-13
2.35077	1.76374e-13	1.76374e-13	1.76374e-13
2.34733	2.00864e-13	2.00864e-13	2.00864e-13
2.34388	2.28788e-13	2.28788e-13	2.28788e-13
2.34043	2.6064e-13	2.6064e-13	2.6064e-13
2.33698	2.97009e-13	2.97009e-13	2.97009e-13
2.33353	3.38588e-13	3.38588e-13	3.38588e-13
2.33009	3.86116e-13	3.86116e-13	3.86116e-13
2.32664	4.4043e-13	4.4043e-13	4.4043e-13
2.32319	5.02478e-13	5.02478e-13	5.02478e-13
2.31974	5.73334e-13	5.73334e-13	5.73334e-13
2.31629	6.54211e-13	6.54211e-13	6.54211e-13
2.31285	7.46475e-13	7.46475e-13	7.46475e-13
2.3094	8.51669e-13	8.51669e-13	8.51669e-13
2.30595	9.71523e-13	9.71523e-13	9.71523e-13
2.3025	1.10798e-12	1.10798e-12	1.10798e-12
2.29905	1.26321e-12	1.26321e-12	1.26321e-12
2.29561	1.43965e-12	1.43965e-12	1.43965e-12
2.29216	1.63989e-12	1.63989e-12	1.63989e-12
2.28871	1.86679e-12	1.86679e-12	1.86679e-12
2.28526	2.12388e-12	2.12388e-12	2.12388e-12
2.28182	2.41525e-12	2.41525e-12	2.41525e-12
2.27837	2.74557e-12	2.74557e-12	2.74557e-12
2.27492	3.12019e-12	3.12019e-12	3.12019e-12
2.27147	3.54524e-12	3.54524e-12	3.54524e-12
2.26802	4.02783e-12	4.02783e-12	4.02783e-12
2.26458	4.57611e-12	4.57611e-12	4.57611e-12
2.26113	5.19953e-12	5.19953e-12	5.19953e-12
2.25768	5.90902e-12	5.90902e-12	5.90902e-12
2.25423	6.7173e-12	6.7173e-12	6.7173e-12
2.25078	7.63907e-12	7.63907e-12	7.63907e-12
2.24734	8.68943e-12	8.68943e-12	8.68943e-12
2.24389	9.88544e-12	9.88544e-12	9.88544e-12
2.24044	1.12471e-11	1.12471e-11	1.12471e-11
2.23699	1.27972e-11	1.27972e-11	1.27972e-11
2.23354	1.45615e-11	1.45615e-11	1.45615e-11
2.2301	1.65692e-11	1.65692e-11	1.65692e-11
2.22665	1.88533e-11	1.88533e-11	1.88533e-11
2.2232	2.14511e-11	2.14511e-11	2.14511e-11
2.21975	2.44049e-11	2.44049e-11	2.44049e-11
2.21631	2.77624e-11	2.77624e-11	2.77624e-11
2.21286	3.15773e-11	3.15773e-11	3.15773e-11
2.20941	3.59103e-11	3.59103e-11	3.59103e-11
2.20596	4.08183e-11	4.08183e-11	4.08183e-11
2.20251	4.63706e-11	4.63706e-11	4.63706e-11
2.19907	5.26558e-11	5.26558e-11	5.26558e-11
2.19562	5.97763e-11	5.97763e-11	5.97763e-11
2.19217	6.78511e-11	6.78511e-11	6.78511e-11
2.18872	7.70186e-11	7.70186e-11	7.70186e-11
2.18527	8.74405e-11	8.74405e-11	8.74405e-11
2.18183	9.93059e-11	9.93059e-11	9.93059e-11
2.17838	1.12837e-10	1.12837e-10	1.12837e-10
2.17493	1.28296e-10	1.28296e-10	1.28296e-10
2.17148	1.45991e-10	1.45991e-10	1.45991e-10
2.16803	1.66274e-10	1.66274e-10	1.66274e-10
2.16459	1.89438e-10	1.89438e-10	1.89438e-10
2.16114	2.1586e-10	2.1586e-10	2.1586e-10
2.15769	2.45995e-10	2.45995e-10	2.45995e-10
2.15424	2.80358e-10	2.80358e-10	2.80358e-10
2.1508	3.19534e-10	3.19534e-10	3.19534e-10
2.14735	3.64184e-10	3.64184e-10	3.64184e-10
2.1439	4.1506e-10	4.1506e-10	4.1506e-10
2.14045	4.73011e-10	4.73011e-10	4.73011e-10
2.137	5.38995e-10	5.38995e-10	5.38995e-10
2.13356	6.14098e-10	6.14098e-10	6.14098e-10
2.13011	6.99542e-10	6.99542e-10	6.99542e-10
2.12666	7.96801e-10	7.96801e-10	7.96801e-10
2.12321	9.07555e-10	9.07555e-10	9.07555e-10
2.11976	1.03368e-09	1.03368e-09	1.03368e-09
2.11632	1.17731e-09	1.17731e-09	1.17731e-09
2.11287	1.34088e-09	1.34088e-09	1.34088e-09
2.10942	1.52717e-09	1.52717e-09	1.52717e-09
2.10597	1.73933e-09	1.73933e-09	1.73933e-09
2.10252	1.98098e-09	1.98098e-09	1.98098e-09
2.09908	2.25623e-09	2.25623e-09	2.25623e-09
2.09563	2.56976e-09	2.56976e-09	2.56976e-09
2.09218	2.92697e-09	2.92697e-09	2.92697e-09
2.08873	3.33492e-09	3.33492e-09	3.33492e-09
2.08529	3.8011e-09	3.8011e-09	3.8011e-09
2.08184	4.33361e-09	4.33361e-09	4.33361e-09
2.07839	4.94158e-09	4.94158e-09	4.94158e-09
2.07494	5.63533e-09	5.63533e-09	5.63533e-09
2.07149	6.42641e-09	6.42641e-09	6.42641e-09
2.06805	7.32783e-09	7.32783e-09	7.32783e-09
2.0646	8.35408e-09	8.35408e-09	8.35408e-09
2.06115	9.5214e-09	9.5214e-09	9.5214e-09
2.0577	1.08478e-08	1.08478e-08	1.08478e-08
2.05425	1.23537e-08	1.23537e-08	1.23537e-08
2.05081	1.40639e-08	1.40639e-08	1.40639e-08
2.04736	1.6006e-08	1.6006e-08	1.6006e-08
2.04391	1.82116e-08	1.82116e-08	1.82116e-08
2.04046	2.07168e-08	2.07168e-08	2.07168e-08
2.03701	2.35626e-08	2.35626e-08	2.35626e-08
2.03357	2.67961e-08	2.67961e-08	2.67961e-08
2.03012	3.04708e-08	3.04708e-08	3.04708e-08
2.02667	3.46483e-08	3.46483e-08	3.46483e-08
2.02322	3.93988e-08	3.93988e-08	3.93988e-08
2.01978	4.48007e-08	4.48007e-08	4.48007e-08
2.01633	5.0934e-08	5.0934e-08	5.0934e-08
2.01288	5.78961e-08	5.78961e-08	5.78961e-08
2.00943	6.5799e-08	6.5799e-08	6.5799e-08
2.00598	7.47696e-08	7.47696e-08	7.47696e-08
2.00254	8.49526e-08	8.49526e-08	8.49526e-08
1.99909	9.65122e-08	9.65122e-08	9.65122e-08
1.99564	1.09635e-07	1.09635e-07	1.09635e-07
1.99219	1.24535e-07	1.24535e-07	1.24535e-07
1.98874	1.41453e-07	1.41453e-07	1.41453e-07
1.9853	1.60643e-07	1.60643e-07	1.60643e-07
1.98185	1.82361e-07	1.82361e-07	1.82361e-07
1.9784	2.06953e-07	2.06953e-07	2.06953e-07
1.97495	2.3482e-07	2.3482e-07	2.3482e-07
1.9715	2.66426e-07	2.66426e-07	2.66426e-07
1.96806	3.0231e-07	3.0231e-07	3.0231e-07
1.96461	3.43096e-07	3.43096e-07	3.43096e-07
1.96116	3.89517e-07	3.89517e-07	3.89517e-07
1.95771	4.42426e-07	4.42426e-07	4.42426e-07
1.95427	5.02817e-07	5.02817e-07	5.02817e-07
1.95082	5.71671e-07	5.71671e-07	5.71671e-07
1.94737	6.50102e-07	6.50102e-07	6.50102e-07
1.94392	7.39415e-07	7.39415e-07	7.39415e-07
1.94047	8.41081e-07	8.41081e-07	8.41081e-07
1.93703	9.56759e-07	9.56759e-07	9.56759e-07
1.93358	1.08831e-06	1.08831e-06	1.08831e-06
1.93013	1.23784e-06	1.23784e-06	1.23784e-06
1.92668	1.40768e-06	1.40768e-06	1.40768e-06
1.92323	1.60046e-06	1.60046e-06	1.60046e-06
1.91979	1.81897e-06	1.81897e-06	1.81897e-06
1.91634	2.06651e-06	2.06651e-06	2.06651e-06
1.91289	2.34713e-06	2.34713e-06	2.34713e-06
1.90944	2.66543e-06	2.66543e-06	2.66543e-06
1.90599	3.02679e-06	3.02679e-06	3.02679e-06
1.90255	3.4374e-06	3.4374e-06	3.4374e-06
1.8991	3.90448e-06	3.90448e-06	3.90448e-06
1.89565	4.4364e-06	4.4364e-06	4.4364e-06
1.8922	5.04295e-06	5.04295e-06	5.04295e-06
1.88876	5.73388e-06	5.73388e-06	5.73388e-06
1.88531	6.52013e-06	6.52013e-06	6.52013e-06
1.88186	7.41487e-06	7.41487e-06	7.41487e-06
1.87841	8.43309e-06	8.43309e-06	8.43309e-06
1.87496	9.59182e-06	9.59182e-06	9.59182e-06
1.87152	1.09105e-05	1.09105e-05	1.09105e-05
1.86807	1.2411e-05	1.2411e-05	1.2411e-05
1.86462	1.41186e-05	1.41186e-05	1.41186e-05
1.86117	1.60614e-05	1.60614e-05	1.60614e-05
1.85772	1.82707e-05	1.82707e-05	1.82707e-05
1.85428	2.07835e-05	2.07835e-05	2.07835e-05
1.85083	2.36423e-05	2.36423e-05	2.36423e-05
1.84738	2.68959e-05	2.68959e-05	2.68959e-05
1.84393	3.06004e-05	3.06004e-05	3.06004e-05
1.84048	3.48203e-05	3.48203e-05	3.48203e-05
1.83704	3.96295e-05	3.96295e-05	3.96295e-05
1.83359	4.51132e-05	4.51132e-05	4.51132e-05
1.83014	5.13756e-05	5.13756e-05	5.13756e-05
1.82669	5.85319e-05	5.85319e-05	5.85319e-05
1.82325	6.67086e-05	6.67086e-05	6.67086e-05
1.8198	7.60491e-05	7.60491e-05	7.60491e-05
1.81635	8.67161e-05	8.67161e-05	8.67161e-05
1.8129	9.88939e-05	9.88939e-05	9.88939e-05
1.80945	0.000112791	0.000112791	0.000112791
1.80601	0.000128641	0.000128641	0.000128641
1.80256	0.000146735	0.000146735	0.000146735
1.79911	0.000167418	0.000167418	0.000167418
1.79566	0.000191074	0.000191074	0.000191074
1.79221	0.000218144	0.000218144	0.000218144
1.78877	0.000249141	0.000249141	0.000249141
1.78532	0.000284653	0.000284653	0.000284653
1.78187	0.000325364	0.000325364	0.000325364
1.77842	0.000372069	0.000372069	0.000372069
1.77497	0.000426577	0.000426577	0.000426577
1.77153	0.00049061	0.00049061	0.00049061
1.76808	0.000565273	0.000565273	0.000565273
1.76463	0.000651633	0.000651633	0.000651633
1.76118	0.000750645	0.000750645	0.000750645
1.75774	0.000863062	0.000863062	0.000863062
1.75429	0.000989308	0.000989308	0.000989308
1.75084	0.00113	0.00113	0.00113
1.74739	0.00129	0.00129	0.00129
1.74394	0.00147	0.00147	0.00147
1.7405	0.00168	0.00168	0.00168
1.73705	0.00191	0.00191	0.00191
1.7336	0.00218	0.00218	0.00218
1.73015	0.00248	0.00248	0.00248
1.7267	0.00282	0.00282	0.00282
1.72326	0.00322	0.00322	0.00322
1.71981	0.00367	0.00367	0.00367
1.71636	0.00418	0.00418	0.00418
1.71291	0.00476	0.00476	0.00476
1.70947	0.00542	0.00542	0.00542
1.70602	0.00617	0.00617	0.00617
1.70257	0.00702	0.00702	0.00702
1.69912	0.00799	0.00799	0.00799
1.69567	0.00909	0.00909	0.00909
1.69223	0.01033	0.01033	0.01033
1.68878	0.01174	0.01174	0.01174
1.68533	0.01334	0.01334	0.01334
1.68188	0.01515	0.01515	0.01515
1.67843	0.01722	0.01722	0.01722
1.67499	0.01957	0.01957	0.01957
1.67154	0.02224	0.02224	0.02224
1.66809	0.02528	0.02528	0.02528
1.66464	0.02874	0.02874	0.02874
1.66119	0.03265	0.03265	0.03265
1.65775	0.03709	0.03709	0.03709
1.6543	0.04211	0.04211	0.04211
1.65085	0.04773	0.04773	0.04773
1.6474	0.05393	0.05393	0.05393
1.64396	0.06078	0.06078	0.06078
1.64051	0.06837	0.06837	0.06837
1.63706	0.0768	0.0768	0.0768
1.63361	0.08621	0.08621	0.08621
1.63016	0.09677	0.09677	0.09677
1.62672	0.10861	0.10861	0.10861
1.62327	0.12178	0.12178	0.12178
1.61982	0.13631	0.13631	0.13631
1.61637	0.15219	0.15219	0.15219
1.61292	0.16935	0.16935	0.16935
1.60948	0.18762	0.18762	0.18762
1.60603	0.20596	0.20596	0.20596
1.60258	0.22194	0.22194	0.22194
1.59913	0.23516	0.23516	0.23516
1.59568	0.24561	0.24561	0.24561
1.59224	0.25366	0.25366	0.25366
1.58879	0.26028	0.26028	0.26028
1.58534	0.26658	0.26658	0.26658
1.58189	0.26809	0.26809	0.26809
1.57845	0.26358	0.26358	0.26358
1.575	0.25369	0.25369	0.25369
1.57155	0.24004	0.24004	0.24004
1.5681	0.22559	0.22559	0.22559
1.56465	0.2147	0.2147	0.2147
1.56121	0.20278	0.20278	0.20278
1.55776	0.18724	0.18724	0.18724
1.55431	0.16906	0.16906	0.16906
1.55086	0.14997	0.14997	0.14997
1.54741	0.13274	0.13274	0.13274
1.54397	0.121	0.121	0.121
1.54052	0.11031	0.11031	0.11031
1.53707	0.0984	0.0984	0.0984
1.53362	0.08596	0.08596	0.08596
1.53017	0.07402	0.07402	0.07402
1.52673	0.0641	0.06087	0.0641
1.52328	0.05766	0.05399	0.05766
1.51983	0.05146	0.04789	0.05146
1.51638	0.04485	0.04248	0.04485
1.51294	0.03827	0.03768	0.03827
1.50949	0.03233	0.03342	0.03233
1.50604	0.02792	0.02965	0.02792
1.50259	0.0252	0.0263	0.0252
1.49914	0.02245	0.02332	0.02245
1.4957	0.01968	0.02069	0.01968
1.49225	0.01708	0.01835	0.01708
1.4888	0.01487	0.01627	0.01487
1.48535	0.01331	0.01443	0.01331
1.4819	0.01195	0.0128	0.01195
1.47846	0.01051	0.01135	0.01051
1.47501	0.00908	0.01007	0.00908
1.47156	0.00778	0.00893	0.00778
1.46811	0.00681	0.00792	0.00681
1.46466	0.00617	0.00703	0.00617
1.46122	0.00552	0.00623	0.00552
1.45777	0.00487	0.00553	0.00487
1.45432	0.00428	0.0049	0.00428
1.45087	0.00379	0.00435	0.00379
1.44743	0.00346	0.00385	0.00346
1.44398	0.00313	0.00342	0.00313
1.44053	0.0028	0.00303	0.0028
1.43708	0.00248	0.00269	0.00248
1.43363	0.00222	0.00238	0.00222
1.43019	0.00205	0.00211	0.00205
1.42674	0.00191	0.00187	0.00191
1.42329	0.00178	0.00166	0.00178
1.41984	0.00166	0.00147	0.00166
1.41639	0.00154	0.00131	0.00154
1.41295	0.00142	0.00116	0.00142
1.4095	0.00126	0.00103	0.00126
1.40605	0.00108	0.000911265	0.00108
1.4026	0.000898839	0.000808025	0.000898839
1.39915	0.000748313	0.000716473	0.000748313
1.39571	0.000678484	0.000635287	0.00098044
1.39226	0.000636988	0.000563294	0.000926627
1.38881	0.000603676	0.000499454	0.000865506
1.38536	0.000578917	0.000442843	0.000804738
1.38192	0.00056168	0.000392645	0.000740985
1.37847	0.000548437	0.000348133	0.000675218
1.37502	0.000535164	0.000308663	0.000610636
1.37157	0.000523348	0.000273665	0.000554047
1.36812	0.000515655	0.000242633	0.000504717
1.36468	0.000515722	0.000215117	0.000457022
1.36123	0.000523001	0.000190719	0.000410803
1.35778	0.000532443	0.000169086	0.000368159
1.35433	0.000546253	0.000149905	0.000325083
1.35088	0.000567639	0.000132898	0.000281785
1.34744	0.0006005	0.00011782	0.000244283
1.34399	0.000641175	0.00010445	0.000213777
1.34054	0.000689142	9.25972e-05	0.000186673
1.33709	0.000747055	8.20881e-05	0.000160842
1.33364	0.000818406	7.27708e-05	0.000138229
1.3302	0.00090616	6.45102e-05	0.000120457
1.32675	0.00101	5.71866e-05	0.000105537
1.3233	0.00113	5.06937e-05	9.13171e-05
1.31985	0.00126	4.49375e-05	7.83156e-05
1.31641	0.0014	3.98344e-05	6.78839e-05
1.31296	0.00155	3.53104e-05	5.9631e-05
1.30951	0.00171	3.12997e-05	5.22259e-05
1.30606	0.00189	2.77442e-05	4.50596e-05
1.30261	0.00212	2.45923e-05	3.9057e-05
1.29917	0.00239	2.17982e-05	3.45731e-05
1.29572	0.0027	1.93213e-05	3.05083e-05
1.29227	0.00305	1.71256e-05	2.59985e-05
1.28882	0.00346	1.51792e-05	2.21127e-05
1.28537	0.00392	1.34539e-05	1.95544e-05
1.28193	0.00444	1.19245e-05	1.74311e-05
1.27848	0.00504	1.05688e-05	1.53377e-05
1.27503	0.00571	9.36714e-06	1.34319e-05
1.27158	0.00645	8.30197e-06	1.18296e-05
1.26813	0.00723	7.35783e-06	1.04605e-05
1.26469	0.0081	6.52098e-06	9.25841e-06
1.26124	0.00909	5.77922e-06	8.16771e-06
1.25779	0.01024	5.12177e-06	7.08875e-06
1.25434	0.01157	4.53904e-06	6.10318e-06
1.2509	0.01307	4.02256e-06	5.35319e-06
1.24745	0.01474	3.5648e-06	4.71839e-06
1.244	0.01655	3.15908e-06	3.99155e-06
1.24055	0.01851	2.7995e-06	3.41582e-06
1.2371	0.02063	2.48081e-06	3.20538e-06
1.23366	0.02293	2.19837e-06	3.01833e-06
1.23021	0.02535	1.94806e-06	2.5847e-06
1.22676	0.02784	1.72622e-06	2.1762e-06
1.22331	0.03047	1.52962e-06	2.02793e-06
1.21986	0.03332	1.3554e-06	1.87359e-06
1.21642	0.03642	1.201e-06	1.56359e-06
1.21297	0.03972	1.06417e-06	1.32335e-06
1.20952	0.04318	9.42916e-07	1.17528e-06
1.20607	0.04675	8.35466e-07	1.06973e-06
1.20262	0.0503	7.40249e-07	9.90974e-07
1.19918	0.05388	6.55874e-07	9.26745e-07
1.19573	0.05765	5.81107e-07	8.66853e-07
1.19228	0.06157	5.14856e-07	7.26303e-07
1.18883	0.06548	4.5615e-07	5.79984e-07
1.18539	0.06984	4.04132e-07	5.22755e-07
1.18194	0.07542	3.58041e-07	4.74531e-07
1.17849	0.08248	3.17201e-07	4.28732e-07
1.17504	0.09061	2.81015e-07	3.84466e-07
1.17159	0.09912	2.48953e-07	3.41998e-07
1.16815	0.10699	2.20546e-07	2.82932e-07
1.1647	0.11414	1.95377e-07	2.33964e-07
1.16125	0.12142	1.73077e-07	2.15871e-07
1.1578	0.13019	1.5332e-07	2.02897e-07
1.15435	0.14027	1.35816e-07	1.92192e-07
1.15091	0.15156	1.20309e-07	1.82427e-07
1.14746	0.16433	1.0657e-07	1.72519e-07
1.14401	0.17754	9.43989e-08	1.42834e-07
1.14056	0.19188	8.36163e-08	1.24362e-07
1.13711	0.21156	7.4064e-08	1.16277e-07
1.13367	0.23985	6.56019e-08	9.87639e-08
1.13022	0.27246	5.81056e-08	8.22223e-08
1.12677	0.30949	5.1465e-08	8.65083e-08
1.12332	0.34886	4.55826e-08	7.7038e-08
1.11988	0.37548	4.03718e-08	5.20791e-08
1.11643	0.39266	3.5756e-08	5.14383e-08
1.11298	0.41076	3.16675e-08	5.12655e-08
1.10953	0.42123	2.80459e-08	5.10187e-08
1.10608	0.43053	2.48381e-08	3.94893e-08
1.10264	0.46033	2.19967e-08	2.82521e-08
1.09919	0.51155	1.94801e-08	3.97362e-08
1.09574	0.57175	1.72511e-08	3.60885e-08
1.09229	0.62926	1.52768e-08	2.99777e-08
1.08884	0.62329	1.35282e-08	3.14325e-08
1.0854	0.57558	1.19796e-08	3.03614e-08
1.08195	0.59445	1.0608e-08	2.38436e-08
1.0785	0.71085	9.39333e-09	1.87293e-08
1.07505	0.86688	8.31756e-09	1.71824e-08
1.0716	1.00847	7.36486e-09	1.6459e-08
1.06816	1.09932	6.52115e-09	1.35258e-08
1.06471	1.15475	5.77399e-09	1.41654e-08
1.06126	1.19778	5.11233e-09	1.69368e-08
1.05781	1.17226	4.52641e-09	2.08157e-08
1.05437	1.14706	4.00756e-09	2.0248e-08
1.05092	1.29566	3.54812e-09	1.89393e-08
1.04747	1.69206	3.14128e-09	1.73121e-08
1.04402	2.15111	2.78104e-09	1.16407e-08
1.04057	2.41922	2.46206e-09	9.82975e-09
1.03713	2.55126	2.17963e-09	9.00166e-09
1.03368	2.68285	1.92955e-09	7.89699e-09
1.03023	2.91846	1.70813e-09	7.31114e-09
1.02678	3.19473	1.51209e-09	7.00308e-09
1.02333	3.44871	1.33852e-09	7.29932e-09
1.01989	3.55722	1.18485e-09	9.80627e-09
1.01644	3.67727	1.0488e-09	8.51582e-09
1.01299	4.07929	9.28353e-10	8.9482e-09
1.00954	4.60379	8.2172e-10	9.81382e-09
1.00609	5.18463	7.2732e-10	7.57592e-09
1.00265	5.70466	6.4375e-10	1.03208e-08
0.9992	6.21409	5.69771e-10	9.43872e-09
0.99575	7.15046	5.04282e-10	8.2426e-09
0.9923	9.43661	4.46311e-10	7.38922e-09
0.98886	11.8665	3.94995e-10	4.92482e-09
0.98541	10.9095	3.49571e-10	5.75026e-09
0.98196	6.89291	3.09365e-10	7.72874e-09
0.97851	6.57088	2.73776e-10	8.4071e-09
0.97506	9.59821	2.42276e-10	7.45079e-09
0.97162	12.5685	2.14396e-10	5.19282e-09
0.96817	13.18	1.89719e-10	4.38109e-09
0.96472	13.1085	1.67879e-10	7.88872e-09
0.96127	15.1344	1.4855e-10	7.50605e-09
0.95782	19.5584	1.31443e-10	5.06119e-09
0.95438	23.1093	1.16303e-10	4.60344e-09
0.95093	21.6124	1.02905e-10	6.84997e-09
0.94748	19.989	9.10476e-11	6.79994e-09
0.94403	25.3385	8.05549e-11	6.95329e-09
0.94059	35.6038	7.12697e-11	4.34285e-09
0.93714	47.6885	6.30531e-11	4.13016e-09
0.93369	62.749	5.57825e-11	3.55552e-09
0.93024	76.298	4.9349e-11	2.87759e-09
0.92679	89.7208	4.36565e-11	3.32886e-09
0.92335	102.49	3.86196e-11	2.70769e-09
0.9199	100.223	3.41629e-11	4.42286e-09
0.91645	98.6143	3.02198e-11	2.74667e-09
0.913	126.145	2.67311e-11	2.27373e-09
0.90955	162.911	2.36446e-11	2.60448e-09
0.90611	158.967	2.09139e-11	3.44393e-09
0.90266	129.049	1.84981e-11	3.9249e-09
0.89921	194.853	1.63609e-11	3.21941e-09
0.89576	355.471	1.44702e-11	2.46482e-09
0.89231	410.987	1.27977e-11	2.28123e-09
0.88887	435.29	1.13182e-11	2.14842e-09
0.88542	534.602	1.00094e-11	2.24404e-09
0.88197	769.565	8.85178e-12	2.47768e-09
0.87852	825.058	7.8278e-12	2.14426e-09
0.87508	649.564	6.92208e-12	2.91254e-09
0.87163	735.371	6.12099e-12	2.88832e-09
0.86818	1077.97	5.41245e-12	2.82739e-09
0.86473	1643.33	4.7858e-12	2.06819e-09
0.86128	2442.15	4.23158e-12	1.5918e-09
0.85784	2455.65	3.74143e-12	1.69284e-09
0.85439	1916.61	3.30796e-12	2.4304e-09
0.85094	2447.94	2.92462e-12	2.19159e-09
0.84749	3317.18	2.58563e-12	1.75365e-09
0.84404	3672.59	2.28586e-12	1.67025e-09
0.8406	3895.88	2.02079e-12	1.48655e-09
0.83715	3429.7	1.7864e-12	1.65353e-09
0.8337	3354.37	1.57915e-12	1.55176e-09
0.83025	3993.72	1.3959e-12	1.3294e-09
0.8268	4999.13	1.23388e-12	1.24137e-09
0.82336	6626.44	1.09062e-12	1.12943e-09
0.81991	5068.1	9.63974e-13	1.01864e-09
0.81646	390.048	8.52004e-13	4.5568e-09
0.81301	3450.61	7.53016e-13	1.59107e-09
0.80957	6339.5	6.65507e-13	8.49221e-10
0.80612	5213.9	5.88148e-13	7.20961e-10
0.80267	4127.03	5.19765e-13	8.49206e-10
0.79922	3470.02	4.59317e-13	1.05857e-09
0.79577
0.79233
0.78888
0.78543
0.78198
0.77853
0.77509
0.77164
0.76819
0.76474
0.76129
0.75785
0.7544
0.75095
0.7475
0.74406
0.74061
0.73716
0.73371
0.73026
0.72682
0.72337
0.71992
0.71647
0.71302
0.70958
0.70613
0.70268
0.69923
0.69578
0.69234
0.68889

## Sheet: Figure 4a
Voc (V)	Voc,implied (V)	ΔVoc,film (V)	ΔVoc,ETL (V)	ΔVoc,HTL (V)
1.10375	1.09308	0.13923	0.10175	0.00767

## Sheet: Figure 4b
Energy (eV)	EQE neat device (-)	EQE CCl passivation (-)
4.13333	0.16442	0.16459
4	0.27739	0.28533
3.875	0.47337	0.48708
3.75758	0.70439	0.72138
3.64706	0.78548	0.80677
3.54286	0.80606	0.82037
3.44444	0.85304	0.8684
3.35135	0.84026	0.85194
3.26316	0.85522	0.86953
3.17949	0.84898	0.85673
3.1	0.85432	0.85997
3.02439	0.83706	0.84549
2.95238	0.85698	0.86372
2.88372	0.83284	0.83857
2.81818	0.83938	0.83875
2.75556	0.83931	0.83965
2.69565	0.8329	0.83254
2.6383	0.84199	0.83693
2.58333	0.84226	0.83979
2.53061	0.82589	0.82118
2.48	0.85053	0.84543
2.43137	0.86357	0.8601
2.38462	0.86521	0.86326
2.33962	0.88869	0.88851
2.2963	0.87795	0.87384
2.25455	0.87962	0.87635
2.21429	0.87103	0.85689
2.17544	0.89558	0.88751
2.13793	0.88228	0.8777
2.10169	0.88207	0.88086
2.06667	0.88112	0.88241
2.03279	0.88431	0.88024
2	0.88541	0.87692
1.96825	0.88342	0.87152
1.9375	0.87673	0.86096
1.90769	0.87048	0.85021
1.87879	0.85893	0.83481
1.85075	0.84722	0.82279
1.82353	0.83449	0.81705
1.7971	0.8306	0.81481
1.77143	0.81858	0.80321
1.74648	0.81486	0.80357
1.72222	0.80467	0.7937
1.69863	0.77942	0.76529
1.67568	0.70644	0.67612
1.65333	0.53368	0.47937
1.63158	0.29278	0.24269
1.61039	0.11882	0.08892
1.58974	0.03792	0.02576
1.56962	0.01032	0.00645
1.55	0.00253	0.00146
1.53086	0.000617383	0.000335759
1.5122	0.000143223	7.54802e-05
1.49398	3.57107e-05	1.85382e-05
1.47619	9.35725e-06	5.26494e-06
1.45882	3.21413e-06	1.87907e-06
1.44186	7.06543e-07	3.9369e-07
1.42529	2.78462e-07	1.45411e-07
1.40909	1.4264e-07	6.48698e-08
1.39326	9.33294e-08	4.24233e-08
1.37778	7.36433e-08	2.93305e-08
1.36264	6.52728e-08	2.66873e-08
1.34783	5.71995e-08	2.0706e-08
1.33333	5.42257e-08	2.07203e-08
1.31915	5.60869e-08	2.08936e-08
1.30526	5.64011e-08	2.33913e-08
1.29167	5.67338e-08	2.21108e-08
1.27835	6.13323e-08	2.46038e-08
1.26531	6.54642e-08	2.27172e-08
1.25253	6.6525e-08	2.51848e-08
1.24	6.64197e-08	2.44809e-08
1.22772	6.76786e-08	2.24765e-08
1.21569	6.36039e-08	2.13882e-08
1.20388	5.94974e-08	1.85864e-08
1.19231	5.54288e-08	1.96326e-08
1.18095	4.96479e-08	1.61716e-08
1.16981	4.3729e-08	1.59645e-08
1.15888	3.41803e-08	1.21565e-08
1.14815	2.81787e-08	1.00224e-08
1.13761	2.34734e-08	7.26054e-09
1.12727	1.7977e-08	6.0094e-09
1.11712	1.46764e-08	4.1031e-09
1.10714	1.06428e-08	3.52374e-09
1.09735	9.49737e-09	4.20264e-09
1.08772	7.49125e-09	2.15923e-09
1.07826	5.97079e-09	3.09457e-09
1.06897	5.12926e-09	1.96487e-09
1.05983	2.96749e-09	3.84149e-10
1.05085	3.16927e-09	3.43023e-09
1.04202	3.18632e-09	3.13987e-10
1.03333	3.18588e-09	1.34955e-09
1.02479	2.57153e-09	1.60379e-09
1.01639	2.039e-09	1.67454e-09
1.00813	2.14081e-09	1.70412e-09
1	2.87914e-09	3.50457e-09
0.992	2.03716e-09	2.88717e-09
0.98413	2.53718e-09	5.38659e-10
0.97638	1.64861e-09	1.44561e-09
0.96875	2.11034e-09	1.41193e-09
0.96124	1.25828e-09	4.28824e-10
0.95385	1.22856e-09	1.05574e-09
0.94656	1.48399e-09	1.00731e-09
0.93939	1.82575e-09	1.8871e-09
0.93233	1.90992e-09	1.74264e-09
0.92537	3.94859e-10	1.61688e-09
0.91852	2.0484e-09	1.09256e-09
0.91176	2.14096e-09	1.19651e-09
0.90511	2.13685e-09	3.43188e-09
0.89855	2.9299e-10	3.01706e-09
0.89209	3.04322e-09	2.82417e-09
0.88571	1.75263e-09	2.27436e-09
0.87943	3.0261e-09	1.37459e-09
0.87324	3.64887e-09	3.64809e-09
0.86713	1.09592e-09	2.02536e-09
0.86111	2.72859e-09	8.27615e-10
0.85517	2.67066e-09	3.63549e-09
0.84932	3.28816e-09	3.43061e-09
0.84354	4.15681e-09	4.33692e-09
0.83784	2.39826e-09	1.38115e-09
0.83221	1.9712e-09	3.50213e-09
0.82667	1.40187e-09	2.23906e-09
0.82119	1.09308e-09	1.36848e-09
0.81579	3.57365e-10	2.40303e-09
0.81046	8.3718e-10	2.53598e-09
0.80519	1.29425e-09	2.2521e-09
0.8	2.09425e-09	4.00056e-10
0.79487	6.8006e-10	4.46693e-09
0.78981	1.51707e-09	2.54503e-09
0.78481	1.9041e-09	3.3812e-09
0.77987	2.13614e-09	2.27389e-09
0.775	3.68407e-09	1.97603e-09
0.77019	3.83074e-09	1.94517e-09
0.76543	3.88664e-09	1.50466e-09
0.76074	9.02371e-10	4.07465e-10
0.7561	1.92068e-09	1.05685e-09
0.75152	2.21663e-09	3.96826e-09
0.74699	1.55372e-09	2.71117e-10
0.74251	2.14713e-09	2.24565e-09
0.7381	2.62455e-09	1.37256e-09
0.73373	1.04556e-09	2.33224e-09
0.72941	3.54401e-09	4.62823e-09
0.72515	2.39885e-09	3.61491e-09
0.72093	2.80864e-09	5.79338e-09
0.71676	1.95708e-09	4.46222e-09
0.71264	3.58968e-09	3.67566e-09
0.70857	2.00879e-09	6.77025e-10
0.70455	1.11337e-09	2.80012e-09
0.70056	2.20699e-09	3.87631e-09
0.69663	3.73629e-09	3.7949e-09
0.69274	2.44489e-09	2.91365e-09
0.68889	2.08961e-09	1.31646e-09
0.68508	--	--
0.68132	--	--
0.6776	--	--
0.67391	--	--
0.67027	--	--
0.66667	--	--
0.6631	--	--
0.65957	--	--
0.65608	--	--
0.65263	--	--
0.64921	--	--
0.64583	--	--
0.64249	--	--
0.63918	--	--
0.6359	--	--
0.63265	--	--
0.62944	--	--
0.62626	--	--
0.62312	--	--
0.62	--	--
0.61692	--	--
0.61386	--	--
0.61084	--	--
0.60784	--	--
0.60488	--	--
0.60194	--	--
0.59903	--	--
0.59615	--	--
0.5933	--	--
0.59048	--	--
0.58768	--	--
0.58491	--	--
0.58216	--	--
0.57944	--	--
0.57674	--	--
0.57407	--	--
0.57143	--	--
0.56881	--	--
0.56621	--	--
0.56364	--	--
0.56109	--	--
0.55856	--	--
0.55605	--	--
0.55357	--	--
0.55111	--	--
0.54867	--	--
0.54626	--	--
0.54386	--	--
0.54148	--	--
0.53913	--	--
0.5368	--	--
0.53448	--	--
0.53219	--	--
0.52991	--	--
0.52766	--	--
0.52542	--	--
0.52321	--	--
0.52101	--	--
0.51883	--	--
0.51667	--	--
0.51452	--	--
0.5124	--	--
0.51029	--	--
0.5082	--	--
0.50612	--	--
0.50407	--	--
0.50202	--	--
0.5	--	--
0.49799	--	--
0.496	--	--
0.49402	--	--
0.49206	--	--
0.49012	--	--
0.48819	--	--
0.48627	--	--
0.48438	--	--
0.48249	--	--
0.48062	--	--
0.47876	--	--
0.47692	--	--
	--	--
	--	--
	--	--
	--	--
	--	--
	--	--
	--	--
	--	--
	--	--
	--	--
	--	--
	--	--
	--	--
	--	--
	--	--
	--	--
	--	--
	--	--
	--	--
	--	--
	--	--
	--	--
	--	--
	--	--
	--	--
	--	--
	--	--
	--	--

## Sheet: Figure 4c
Cell type	Average EQE @-0.35eV (-)	EQE standard deviation (-)	Average Voc,NR (V)	Voc,NR stadard deviation (V)
CsFAMA-17	1.00439e-07	4.36509e-08	0.23798	0.01359
CsFAMA-25	1.4209e-07	7.10154e-08	0.25736	0.01328
CsFAMA-40	3.02621e-07	1.51959e-07	0.3065	0.01402
CsFAMA-17 CCl	2.91419e-08	6.41784e-09	0.19909	0.01133
CsFAMA-25 CCl	5.84487e-08	3.1486e-08	0.21439	0.03947
CsFAMA-40 CCl	7.37705e-08	0	0.24481	0

[truncated: 32 more sheets: SI Figure 1, SI Figure 2, SI Figure 3a, SI Figure 3b, SI Figure 3c, SI Figure 4, SI Figure 5a, SI Figure 5b, SI Figure 6, SI Figure 7a, SI Figure 7b, SI Figure 8a, SI Figure 8b, SI Figure 8c, SI Figure 8d, SI Figure 9abc, SI Figure 9def, SI Figure 10abc, SI Figure 10def, SI Figure 11abc …]
